# Supplementary material for: Global Profiling of Protein β-hydroxybutyrylome in Porcine Liver
Source: Biology (Basel). 2025 Sep 2;14(9):1183. doi: 10.3390/biology14091183 (PMC12467457; doi:10.3390/biology14091183)
Supplement: Supplementary file 1 [file biology-14-01183-s001.zip]

Archive with 2 entries (2 files):
- Sup Figs.pdf
- Sup Tables.xlsx
