# Supplementary material for: Global Profiling of Protein β-hydroxybutyrylome in Porcine Liver
Source: Biology (Basel). 2025 Sep 2;14(9):1183. doi: 10.3390/biology14091183 (PMC12467457; doi:10.3390/biology14091183)
Supplement: Supplementary file 1 [file biology-14-01183-s001.zip › Sup Tables.xlsx]

## Sheet: Sup Table 1
	Supplementary Table S1. Motif logo and score enriched in porcine Kbhb proteomics.
	Motif Logo				Motif	Motif Score	Foreground		Background		Fold Increase
							Matches	Size	Matches	Size
					xxxxxxxxxx_K_Lxxxxxxxxx	16	554	2154	55215	621556	2.9
					xxxxxxxxxx_K_Fxxxxxxxxx	16	225	1600	18445	566341	4.3
					xxxxxxxxxx_K_Vxxxxxxxxx	16	215	1375	37209	547896	2.3
					xxxxxxxxxx_K_Yxxxxxxxxx	16.00	185	1160	16548	510687	4.9
					xxxxxxxxxx_K_Ixxxxxxxxx	16.00	154	975	29845	494139	2.6
					xxxxxxxxxx_K_GLxxxxxxxx	23.39	34	821	3220	464294	6.0
					xxxxxxxxxx_K_Hxxxxxxxxx	16.00	87	787	14876	461074	3.4
					xxxxxxxxxx_K_Wxxxxxxxxx	16.00	57	700	6592	446198	5.5
					xxxxxxxxxx_K_GIxxxxxxxx	20.66	22	643	1712	439606	8.8
					xxxxxxxxxx_K_GVxxxxxxxx	18.04	20	621	1738	437894	8.1
					xxxxxxxxxx_K_Txxxxxxxxx	11.19	96	601	33225	436156	2.1
					xxxxxxxxxx_K_Mxxxxxxxxx	12.73	56	505	14470	402931	3.1
					xxxxxxxxxx_K_Axxxxxxxxx	11.46	104	449	44845	388461	2.0
					xxxxxxxxxx_K_xLxxxxxxxx	9.86	72	345	32469	343616	2.2
					xxxxxxxxxx_K_Gxxxxxxxxx	10.17	62	273	29386	311147	2.4
					xxxxxxxxxx_K_xIxxxxxxxx	8.60	36	211	15743	281761	3.1

## Sheet: Sup Table 2
Supplementary Table S2. Identified histone Kbhb sites in porcine liver.
Protein accession	Position	Amino acid	Protein description	Gene name	Modified sequence	Localization probability	Intensity Liver
Q71LE2	24	K	Histone H3.3 OS=Sus scrofa OX=9823 GN=H3-3A PE=2 SV=3	H3-3A	_QLATK[3hb (K)]AAR_	1	912.619
Q71LE2	57	K	Histone H3.3 OS=Sus scrofa OX=9823 GN=H3-3A PE=2 SV=3	H3-3A	_YQK[3hb (K)]STELLIR_	1	11840.4
Q71LE2	123	K	Histone H3.3 OS=Sus scrofa OX=9823 GN=H3-3A PE=2 SV=3	H3-3A	_VTIMPK[3hb (K)]DIQLAR_	1	2546.96
F1RVA0	24	K	Histone H3 OS=Sus scrofa OX=9823 GN=HIST1H3E PE=2 SV=2	HIST1H3E	_QLATK[3hb (K)]AAR_	1	912.619
F1RVA0	57	K	Histone H3 OS=Sus scrofa OX=9823 GN=HIST1H3E PE=2 SV=2	HIST1H3E	_YQK[3hb (K)]STELLIR_	1	11840.4
F1RVA0	123	K	Histone H3 OS=Sus scrofa OX=9823 GN=HIST1H3E PE=2 SV=2	HIST1H3E	_VTIMPK[3hb (K)]DIQLAR_	1	2546.96
A0A286ZJQ0	24	K	Histone H3 OS=Sus scrofa OX=9823 GN=H3C15 PE=1 SV=1	H3C15	_QLATK[3hb (K)]AAR_	1	912.619
A0A286ZJQ0	57	K	Histone H3 OS=Sus scrofa OX=9823 GN=H3C15 PE=1 SV=1	H3C15	_YQK[3hb (K)]STELLIR_	1	11840.4
A0A286ZJQ0	123	K	Histone H3 OS=Sus scrofa OX=9823 GN=H3C15 PE=1 SV=1	H3C15	_VTIMPK[3hb (K)]DIQLAR_	1	2546.96
A0A4X1VJL1	6	K	Histone H2B OS=Sus scrofa OX=9823 GN=LOC110261663 PE=3 SV=1	LOC110261663	_PEPAK[3hb (K)]SAPAPK_	1	258.326
A0A4X1VJL1	44	K	Histone H2B OS=Sus scrofa OX=9823 GN=LOC110261663 PE=3 SV=1	LOC110261663	_KESYSVYVYK[3hb (K)]VLK_	0.99972	238.775
F2Z584	6	K	Histone H2B OS=Sus scrofa OX=9823 GN=H2BC5 PE=3 SV=1	H2BC5	_PEPTK[3hb (K)]SAPAPK_	1	1474.81
A0A8W4FCQ5	63	K	Histone H2B OS=Sus scrofa OX=9823 GN=H1-2 PE=3 SV=1	H1-2	_SGVSLAALK[3hb (K)]K_	1	641.508
A0A8W4FCQ5	85	K	Histone H2B OS=Sus scrofa OX=9823 GN=H1-2 PE=3 SV=1	H1-2	_LGLK[3hb (K)]SLVSK_	1	1346.21
A0A8W4FCQ5	90	K	Histone H2B OS=Sus scrofa OX=9823 GN=H1-2 PE=3 SV=1	H1-2	_SLVSK[3hb (K)]GTLVQTK_	1	290.654
A0A8W4FCQ5	97	K	Histone H2B OS=Sus scrofa OX=9823 GN=H1-2 PE=3 SV=1	H1-2	_GTLVQTK[3hb (K)]GTGASGSFK_	1	535.363
A0A8W4FCQ5	106	K	Histone H2B OS=Sus scrofa OX=9823 GN=H1-2 PE=3 SV=1	H1-2	_GTGASGSFK[3hb (K)]LNK_	1	1709.02
A0A8W4FCQ5	221	K	Histone H2B OS=Sus scrofa OX=9823 GN=H1-2 PE=3 SV=1	H1-2	_VLK[3hb (K)]QVHPDTGISSK_	1	4178.59
A0A8W4FCQ5	260	K	Histone H2B OS=Sus scrofa OX=9823 GN=H1-2 PE=3 SV=1	H1-2	_LAHYNK[3hb (K)]R_	1	2791.18
A0A8W4FCQ5	283	K	Histone H2B OS=Sus scrofa OX=9823 GN=H1-2 PE=3 SV=1	H1-2	_LLLPGELAK[3hb (K)]HAVSEGTK_	1	23499
A0A8W4FCQ5	291	K	Histone H2B OS=Sus scrofa OX=9823 GN=H1-2 PE=3 SV=1	H1-2	_HAVSEGTK[3hb (K)]AVTK_	1	1133.16
A0A8W4FCQ5	295	K	Histone H2B OS=Sus scrofa OX=9823 GN=H1-2 PE=3 SV=1	H1-2	_AVTK[3hb (K)]YTSSK_	1	1248.72
A0A480SJY5	96	K	Histone H2A OS=Sus scrofa OX=9823 GN=LOC110261482 PE=3 SV=1	LOC110261482	_NDEELNK[3hb (K)]LLGR_	1	716.96
A0A480JJE7	96	K	Histone H2A OS=Sus scrofa OX=9823 GN=H2AC4 PE=3 SV=1	H2AC4	_NDEELNK[3hb (K)]LLGR_	1	716.96
A0A287BFK0	96	K	Histone H2A OS=Sus scrofa OX=9823 GN=H2AC25 PE=3 SV=1	H2AC25	_NDEELNK[3hb (K)]LLGR_	1	716.96
A0A287BQW3	85	K	Histone H1.0 OS=Sus scrofa OX=9823 GN=H1-0 PE=1 SV=1	H1-0	_QTK[3hb (K)]GVGASGSFR_	1	1157.89

## Sheet: Sup Table 3
Supplementary Table S3. All Kbhb sites in porcine liver.
Protein accession	Position	Amino acid	Protein description	Gene name	Modified sequence	Localization probability	Intensity Liver
F1RMF6	20	K	Glycine N-acyltransferase-like protein OS=Sus scrofa OX=9823 GN=LOC100517803 PE=1 SV=3	LOC100517803	_K[3hb (K)]SLPESLK_	1	83651.4
A0A5G2QRW3	175	K	Hemoglobin, beta OS=Sus scrofa OX=9823 GN=HBB PE=1 SV=1	HBB	_HLDNLK[3hb (K)]GTFAK_	1	81371.4
A0A5G2QWD5	50	K	Glutathione S-transferase OS=Sus scrofa OX=9823 PE=1 SV=1	--	_SQWLSDK[3hb (K)]FK_	1	75571.8
A0A5G2QXZ4	50	K	Glutathione S-transferase OS=Sus scrofa OX=9823 PE=1 SV=2	--	_SQWLSDK[3hb (K)]FK_	1	75571.8
A0A5G2QXZ4	218	K	Glutathione S-transferase OS=Sus scrofa OX=9823 PE=1 SV=2	--	_SQWLSDK[3hb (K)]FK_	1	75571.8
A0A287B4L9	892	K	carbamoyl-phosphate synthase (ammonia) OS=Sus scrofa OX=9823 GN=CPS1 PE=1 SV=2	CPS1	_TLK[3hb (K)]GLNSESITEETLK_	1	59647.9
A0A8W4FGV2	900	K	carbamoyl-phosphate synthase (ammonia) OS=Sus scrofa OX=9823 GN=CPS1 PE=1 SV=1	CPS1	_TLK[3hb (K)]GLNSESITEETLK_	1	59647.9
F1RGX4	12	K	Globin family profile domain-containing protein OS=Sus scrofa OX=9823 GN=LOC110259958 PE=1 SV=1	LOC110259958	_ANVK[3hb (K)]AAWGK_	1	58373.1
P01965	11	K	Hemoglobin subunit alpha OS=Sus scrofa OX=9823 GN=HBA PE=1 SV=1	HBA	_ANVK[3hb (K)]AAWGK_	1	58373.1
A0A287A9G4	69	K	Argininosuccinate synthase OS=Sus scrofa OX=9823 GN=ASS1 PE=1 SV=2	ASS1	_ALK[3hb (K)]LGAK_	1	54188.1
A0A287AK65	66	K	Argininosuccinate synthase OS=Sus scrofa OX=9823 GN=ASS1 PE=1 SV=2	ASS1	_ALK[3hb (K)]LGAK_	1	54188.1
A0A287B4L9	1168	K	carbamoyl-phosphate synthase (ammonia) OS=Sus scrofa OX=9823 GN=CPS1 PE=1 SV=2	CPS1	_VSQEHPVVLTK[3hb (K)]FIEGAR_	1	51318.2
A0A8W4FGV2	1176	K	carbamoyl-phosphate synthase (ammonia) OS=Sus scrofa OX=9823 GN=CPS1 PE=1 SV=1	CPS1	_VSQEHPVVLTK[3hb (K)]FIEGAR_	1	51318.2
F1RGX4	17	K	Globin family profile domain-containing protein OS=Sus scrofa OX=9823 GN=LOC110259958 PE=1 SV=1	LOC110259958	_AAWGK[3hb (K)]VGGQAGAHGAEALER_	1	51004.2
P01965	16	K	Hemoglobin subunit alpha OS=Sus scrofa OX=9823 GN=HBA PE=1 SV=1	HBA	_AAWGK[3hb (K)]VGGQAGAHGAEALER_	1	51004.2
A0A287B4L9	880	K	carbamoyl-phosphate synthase (ammonia) OS=Sus scrofa OX=9823 GN=CPS1 PE=1 SV=2	CPS1	_WFLYK[3hb (K)]MR_	1	47044
A0A8W4FGV2	888	K	carbamoyl-phosphate synthase (ammonia) OS=Sus scrofa OX=9823 GN=CPS1 PE=1 SV=1	CPS1	_WFLYK[3hb (K)]MR_	1	47044
A0A5G2QUV0	121	K	Glycine N-acyltransferase-like protein OS=Sus scrofa OX=9823 GN=LOC100518644 PE=1 SV=1	LOC100518644	_NLAALK[3hb (K)]LGK_	1	45119.4
A0A8X9AET3	133	K	Glycine N-acyltransferase-like protein OS=Sus scrofa OX=9823 GN=LOC100518644 PE=1 SV=1	LOC100518644	_NLAALK[3hb (K)]LGK_	1	45119.4
F1RMF3	128	K	Glycine N-acyltransferase-like protein OS=Sus scrofa OX=9823 GN=LOC100518644 PE=1 SV=2	LOC100518644	_NLAALK[3hb (K)]LGK_	1	45119.4
A0A4X1SN56	52	K	Acyl-CoA-binding protein OS=Sus scrofa OX=9823 GN=DBI PE=1 SV=1	DBI	_PGILDLK[3hb (K)]GK_	1	43492.9
P12026	51	K	Acyl-CoA-binding protein OS=Sus scrofa OX=9823 GN=DBI PE=1 SV=2	DBI	_PGILDLK[3hb (K)]GK_	1	43492.9
A0A5K1VST3	138	K	Glutathione S-transferase OS=Sus scrofa OX=9823 GN=GSTA1 PE=1 SV=1	GSTA1	_YLPAFEK[3hb (K)]VLK_	1	43038.1
F1S7C9	213	K	Glutathione S-transferase OS=Sus scrofa OX=9823 GN=GSTA1 PE=1 SV=4	GSTA1	_YLPAFEK[3hb (K)]VLK_	1	43038.1
P51781	138	K	Glutathione S-transferase alpha M14 OS=Sus scrofa OX=9823 PE=2 SV=2	--	_YLPAFEK[3hb (K)]VLK_	1	43038.1
A0A287A703	316	K	alcohol dehydrogenase OS=Sus scrofa OX=9823 GN=ADH1C PE=1 SV=1	ADH1C	_TWK[3hb (K)]GAIFGGFK_	1	41687.8
A0A5G2QDU0	329	K	alcohol dehydrogenase OS=Sus scrofa OX=9823 GN=ADH1C PE=1 SV=1	ADH1C	_TWK[3hb (K)]GAIFGGFK_	1	41687.8
A0A5G2QGP7	313	K	Alcohol dehydrogenase 1C (class I), gamma polypeptide OS=Sus scrofa OX=9823 GN=ADH1C PE=1 SV=1	ADH1C	_TWK[3hb (K)]GAIFGGFK_	1	41687.8
A0A5G2QHM7	314	K	Alcohol dehydrogenase 1C (class I), gamma polypeptide OS=Sus scrofa OX=9823 GN=ADH1C PE=1 SV=1	ADH1C	_TWK[3hb (K)]GAIFGGFK_	1	41687.8
A0A4X1SSR6	260	K	Catalase OS=Sus scrofa OX=9823 GN=CAT PE=1 SV=1	CAT	_FHYK[3hb (K)]TDQGIK_	1	40654.5
A0A8W4FFI3	119	K	Fatty acid-binding protein, liver OS=Sus scrofa OX=9823 GN=FABP1 PE=3 SV=1	FABP1	_LVTTFK[3hb (K)]GIK_	1	39208
P49924	96	K	Fatty acid-binding protein, liver OS=Sus scrofa OX=9823 GN=FABP1 PE=2 SV=1	FABP1	_LVTTFK[3hb (K)]GIK_	1	39208
A0A5K1VST3	152	K	Glutathione S-transferase OS=Sus scrofa OX=9823 GN=GSTA1 PE=1 SV=1	GSTA1	_SHGQDYLVGNK[3hb (K)]LSR_	1	37821.1
F1S7C9	227	K	Glutathione S-transferase OS=Sus scrofa OX=9823 GN=GSTA1 PE=1 SV=4	GSTA1	_SHGQDYLVGNK[3hb (K)]LSR_	1	37821.1
P51781	152	K	Glutathione S-transferase alpha M14 OS=Sus scrofa OX=9823 PE=2 SV=2	--	_SHGQDYLVGNK[3hb (K)]LSR_	1	37821.1
I3LRS5	139	K	aldehyde dehydrogenase (NAD(+)) OS=Sus scrofa OX=9823 GN=ALDH1A1 PE=1 SV=2	ALDH1A1	_YC[Carbamidomethyl (C)]AGWADK[3hb (K)]IHGR_	1	36758.3
A0A286ZTA4	92	K	Fructose-bisphosphate aldolase OS=Sus scrofa OX=9823 GN=ALDOB PE=1 SV=1	ALDOB	_DSQGK[3hb (K)]LFR_	1	36490.3
A0A286ZZC9	92	K	Fructose-bisphosphate aldolase OS=Sus scrofa OX=9823 GN=ALDOB PE=1 SV=3	ALDOB	_DSQGK[3hb (K)]LFR_	1	36490.3
A0A5G2RHD6	92	K	Fructose-bisphosphate aldolase OS=Sus scrofa OX=9823 GN=ALDOB PE=1 SV=1	ALDOB	_DSQGK[3hb (K)]LFR_	1	36490.3
A0A5G2QRW3	180	K	Hemoglobin, beta OS=Sus scrofa OX=9823 GN=HBB PE=1 SV=1	HBB	_GTFAK[3hb (K)]LSELHC[Carbamidomethyl (C)]DQLHVDPENFR_	1	36093.5
A0A8W4FMW6	305	K	60 kDa heat shock protein, mitochondrial OS=Sus scrofa OX=9823 GN=HSPD1 PE=1 SV=1	HSPD1	_LAK[3hb (K)]LSDGVAVLK_	1	35334.5
P28839	66	K	Cytosol aminopeptidase OS=Sus scrofa OX=9823 GN=LAP3 PE=1 SV=2	LAP3	_LVSGK[3hb (K)]LR_	1	34593.9
F1RGX4	140	K	Globin family profile domain-containing protein OS=Sus scrofa OX=9823 GN=LOC110259958 PE=1 SV=1	LOC110259958	_FLANVSTVLTSK[3hb (K)]YR_	1	32513.2
P01965	139	K	Hemoglobin subunit alpha OS=Sus scrofa OX=9823 GN=HBA PE=1 SV=1	HBA	_FLANVSTVLTSK[3hb (K)]YR_	1	32513.2
A0A286ZT13	36	K	Albumin OS=Sus scrofa OX=9823 GN=ALB PE=1 SV=2	ALB	_FK[3hb (K)]DLGEQYFK_	1	31391.1
A0A287AMK0	36	K	Albumin OS=Sus scrofa OX=9823 GN=ALB PE=1 SV=2	ALB	_FK[3hb (K)]DLGEQYFK_	1	31391.1
F1RUN2	37	K	Albumin OS=Sus scrofa OX=9823 GN=ALB PE=1 SV=2	ALB	_FK[3hb (K)]DLGEQYFK_	1	31391.1
P08835	36	K	Albumin OS=Sus scrofa OX=9823 GN=ALB PE=1 SV=2	ALB	_FK[3hb (K)]DLGEQYFK_	1	31391.1
Q9TSX9	56	K	Peroxiredoxin-6 OS=Sus scrofa OX=9823 GN=PRDX6 PE=2 SV=3	PRDX6	_AAK[3hb (K)]LAPEFAK_	1	31088.2
P04178	4	K	Superoxide dismutase [Cu-Zn] OS=Sus scrofa OX=9823 GN=SOD1 PE=1 SV=2	SOD1	_[Acetyl (Protein N-term)]ATK[3hb (K)]AVC[Carbamidomethyl (C)]VLK_	1	30671.3
A0A4X1SSR6	522	K	Catalase OS=Sus scrofa OX=9823 GN=CAT PE=1 SV=1	CAT	_IQALLDK[3hb (K)]YNAEKPK_	1	30388.7
A0A4X1TTH9	150	K	Phosphatidylethanolamine-binding protein 1 OS=Sus scrofa OX=9823 GN=PEBP1 PE=1 SV=1	PEBP1	_FK[3hb (K)]VASFR_	1	29170.1
A0A5G2QRW3	169	K	Hemoglobin, beta OS=Sus scrofa OX=9823 GN=HBB PE=1 SV=1	HBB	_VLQSFSDGLK[3hb (K)]HLDNLK_	1	29145.1
F1RGX4	62	K	Globin family profile domain-containing protein OS=Sus scrofa OX=9823 GN=LOC110259958 PE=1 SV=1	LOC110259958	_AHGQK[3hb (K)]VADALTK_	1	25803.5
P01965	61	K	Hemoglobin subunit alpha OS=Sus scrofa OX=9823 GN=HBA PE=1 SV=1	HBA	_AHGQK[3hb (K)]VADALTK_	1	25803.5
A0A8W4FCQ5	283	K	Histone H2B OS=Sus scrofa OX=9823 GN=H1-2 PE=3 SV=1	H1-2	_LLLPGELAK[3hb (K)]HAVSEGTK_	1	23499
A0A287B4L9	219	K	carbamoyl-phosphate synthase (ammonia) OS=Sus scrofa OX=9823 GN=CPS1 PE=1 SV=2	CPS1	_GNPTK[3hb (K)]VVAVDC[Carbamidomethyl (C)]GIK_	1	22840.9
A0A8W4FGV2	227	K	carbamoyl-phosphate synthase (ammonia) OS=Sus scrofa OX=9823 GN=CPS1 PE=1 SV=1	CPS1	_GNPTK[3hb (K)]VVAVDC[Carbamidomethyl (C)]GIK_	1	22840.9
A0A5G2QWD5	122	K	Glutathione S-transferase OS=Sus scrofa OX=9823 PE=1 SV=1	--	_IC[Carbamidomethyl (C)]YSPDFEK[3hb (K)]LKPGYLK_	1	22742.1
A0A5G2QWD5	247	K	Glutathione S-transferase OS=Sus scrofa OX=9823 PE=1 SV=1	--	_IC[Carbamidomethyl (C)]YSPDFEK[3hb (K)]LKPGYLK_	1	22742.1
A0A5G2QXZ4	122	K	Glutathione S-transferase OS=Sus scrofa OX=9823 PE=1 SV=2	--	_IC[Carbamidomethyl (C)]YSPDFEK[3hb (K)]LKPGYLK_	1	22742.1
A0A5G2QXZ4	285	K	Glutathione S-transferase OS=Sus scrofa OX=9823 PE=1 SV=2	--	_IC[Carbamidomethyl (C)]YSPDFEK[3hb (K)]LKPGYLK_	1	22742.1
A0A5G2QN66	224	K	Protein disulfide-isomerase OS=Sus scrofa OX=9823 GN=P4HB PE=3 SV=1	P4HB	_EK[3hb (K)]LLDFIR_	1	21174.4
A0A5G2RDD7	224	K	Protein disulfide-isomerase OS=Sus scrofa OX=9823 GN=P4HB PE=3 SV=2	P4HB	_EK[3hb (K)]LLDFIR_	1	21174.4
G9F6X8	224	K	Protein disulfide-isomerase OS=Sus scrofa OX=9823 GN=P4HB PE=2 SV=1	P4HB	_EK[3hb (K)]LLDFIR_	1	21174.4
A0A4X1SSR6	256	K	Catalase OS=Sus scrofa OX=9823 GN=CAT PE=1 SV=1	CAT	_GEAVYC[Carbamidomethyl (C)]K[3hb (K)]FHYK_	1	20843
P16549	394	K	Flavin-containing monooxygenase 1 OS=Sus scrofa OX=9823 GN=FMO1 PE=1 SV=3	FMO1	_VLK[3hb (K)]GVNK_	1	20516.2
A0A5G2QYD9	33	K	Cytochrome b5 OS=Sus scrofa OX=9823 GN=CYB5A PE=1 SV=1	CYB5A	_STWLILHHK[3hb (K)]VYDLTK_	1	20329.3
A0A5G2RAT8	33	K	Cytochrome b5 OS=Sus scrofa OX=9823 GN=CYB5A PE=1 SV=1	CYB5A	_STWLILHHK[3hb (K)]VYDLTK_	1	20329.3
P00172	33	K	Cytochrome b5 OS=Sus scrofa OX=9823 GN=CYB5A PE=1 SV=3	CYB5A	_STWLILHHK[3hb (K)]VYDLTK_	1	20329.3
A0A286ZT13	452	K	Albumin OS=Sus scrofa OX=9823 GN=ALB PE=1 SV=2	ALB	_K[3hb (K)]LGLVGSR_	1	20265.8
A0A287AMK0	452	K	Albumin OS=Sus scrofa OX=9823 GN=ALB PE=1 SV=2	ALB	_K[3hb (K)]LGLVGSR_	1	20265.8
F1RUN2	453	K	Albumin OS=Sus scrofa OX=9823 GN=ALB PE=1 SV=2	ALB	_K[3hb (K)]LGLVGSR_	1	20265.8
P08835	452	K	Albumin OS=Sus scrofa OX=9823 GN=ALB PE=1 SV=2	ALB	_K[3hb (K)]LGLVGSR_	1	20265.8
I3LSY0	566	K	medium-chain acyl-CoA ligase OS=Sus scrofa OX=9823 GN=ACSM4 PE=1 SV=2	ACSM4	_TVTGK[3hb (K)]IK_	1	20190.8
A0A287B4L9	171	K	carbamoyl-phosphate synthase (ammonia) OS=Sus scrofa OX=9823 GN=CPS1 PE=1 SV=2	CPS1	_MLTK[3hb (K)]IIR_	1	20047.5
A0A8W4FGV2	179	K	carbamoyl-phosphate synthase (ammonia) OS=Sus scrofa OX=9823 GN=CPS1 PE=1 SV=1	CPS1	_MLTK[3hb (K)]IIR_	1	20047.5
A0A5G2RBD3	160	K	Keratin 18 OS=Sus scrofa OX=9823 GN=KRT18 PE=1 SV=2	KRT18	_VK[3hb (K)]YETELAMR_	1	19979.3
A0A8W4FFI3	69	K	Fatty acid-binding protein, liver OS=Sus scrofa OX=9823 GN=FABP1 PE=3 SV=1	FABP1	_GTSEIVQNGK[3hb (K)]HFK_	1	19479.3
P49924	46	K	Fatty acid-binding protein, liver OS=Sus scrofa OX=9823 GN=FABP1 PE=2 SV=1	FABP1	_GTSEIVQNGK[3hb (K)]HFK_	1	19479.3
A0A286ZT13	97	K	Albumin OS=Sus scrofa OX=9823 GN=ALB PE=1 SV=2	ALB	_SIHTLFGDK[3hb (K)]LC[Carbamidomethyl (C)]AIPSLR_	1	19408.1
A0A287AMK0	97	K	Albumin OS=Sus scrofa OX=9823 GN=ALB PE=1 SV=2	ALB	_SIHTLFGDK[3hb (K)]LC[Carbamidomethyl (C)]AIPSLR_	1	19408.1
F1RUN2	98	K	Albumin OS=Sus scrofa OX=9823 GN=ALB PE=1 SV=2	ALB	_SIHTLFGDK[3hb (K)]LC[Carbamidomethyl (C)]AIPSLR_	1	19408.1
P08835	97	K	Albumin OS=Sus scrofa OX=9823 GN=ALB PE=1 SV=2	ALB	_SIHTLFGDK[3hb (K)]LC[Carbamidomethyl (C)]AIPSLR_	1	19408.1
F1SF47	44	K	11-beta-hydroxysteroid dehydrogenase 1 OS=Sus scrofa OX=9823 GN=HSD11B1 PE=1 SV=3	HSD11B1	_VIVTGASK[3hb (K)]GIGR_	1	18511
Q9N1F5	45	K	Glutathione S-transferase omega-1 OS=Sus scrofa OX=9823 GN=GSTO1 PE=1 SV=2	GSTO1	_TLLVLNAK[3hb (K)]GIR_	1	18501.2
A0A5G2QRW3	237	K	Hemoglobin, beta OS=Sus scrofa OX=9823 GN=HBB PE=1 SV=1	HBB	_VVAGVANALAHK[3hb (K)]YH_	1	18365.1
A0A5S6GB93	146	K	Membrane-associated progesterone receptor component 1 OS=Sus scrofa OX=9823 GN=PGRMC1 PE=1 SV=2	PGRMC1	_YHHVGK[3hb (K)]LLK_	1	18053.1
Q95250	168	K	Membrane-associated progesterone receptor component 1 OS=Sus scrofa OX=9823 GN=PGRMC1 PE=1 SV=3	PGRMC1	_YHHVGK[3hb (K)]LLK_	1	18053.1
F1SNJ5	34	K	3-oxo-5-beta-steroid 4-dehydrogenase isoform 1 OS=Sus scrofa OX=9823 GN=AKR1D1 PE=1 SV=3	AKR1D1	_LTPK[3hb (K)]GIC[Carbamidomethyl (C)]GTSVK_	1	17590.5
D0G0C7	60	K	Copper transport protein ATOX1 OS=Sus scrofa OX=9823 GN=ATOX1 PE=1 SV=1	ATOX1	_TGK[3hb (K)]AVSYLGPK_	1	17525.5
I3L7P7	99	K	Copper transport protein ATOX1 OS=Sus scrofa OX=9823 GN=ATOX1 PE=1 SV=2	ATOX1	_TGK[3hb (K)]AVSYLGPK_	1	17525.5
A0A8W4FMW6	382	K	60 kDa heat shock protein, mitochondrial OS=Sus scrofa OX=9823 GN=HSPD1 PE=1 SV=1	HSPD1	_ALK[3hb (K)]IPAMTIAK_	1	17514.6
Q06AA3	239	K	Regucalcin OS=Sus scrofa OX=9823 GN=RGN PE=2 SV=1	RGN	_LQTVK[3hb (K)]LPVDK_	1	17191.6
A0A5K1VST3	141	K	Glutathione S-transferase OS=Sus scrofa OX=9823 GN=GSTA1 PE=1 SV=1	GSTA1	_VLK[3hb (K)]SHGQDYLVGNK_	1	16916.8
F1S7C9	216	K	Glutathione S-transferase OS=Sus scrofa OX=9823 GN=GSTA1 PE=1 SV=4	GSTA1	_VLK[3hb (K)]SHGQDYLVGNK_	1	16916.8
P51781	141	K	Glutathione S-transferase alpha M14 OS=Sus scrofa OX=9823 PE=2 SV=2	--	_VLK[3hb (K)]SHGQDYLVGNK_	1	16916.8
Q29550	375	K	Liver carboxylesterase OS=Sus scrofa OX=9823 PE=1 SV=1	--	_LDQK[3hb (K)]TATSLLWK_	1	16331.4
Q9TSX9	144	K	Peroxiredoxin-6 OS=Sus scrofa OX=9823 GN=PRDX6 PE=2 SV=3	PRDX6	_LK[3hb (K)]LSILYPATTGR_	1	16269.8
A0A4X1W836	207	K	Agmatinase OS=Sus scrofa OX=9823 GN=AGMAT PE=1 SV=1	AGMAT	_ALGEK[3hb (K)]LYHGSPFR_	1	16213.1
A0A8W4FKE7	207	K	Agmatinase OS=Sus scrofa OX=9823 GN=AGMAT PE=1 SV=1	AGMAT	_ALGEK[3hb (K)]LYHGSPFR_	1	16213.1
A0A8W4FN59	203	K	Agmatinase OS=Sus scrofa OX=9823 GN=AGMAT PE=1 SV=1	AGMAT	_ALGEK[3hb (K)]LYHGSPFR_	1	16213.1
F1SUU6	201	K	Agmatinase OS=Sus scrofa OX=9823 GN=AGMAT PE=1 SV=2	AGMAT	_ALGEK[3hb (K)]LYHGSPFR_	1	16213.1
A0A286ZQ44	17	K	L-xylulose reductase OS=Sus scrofa OX=9823 GN=DCXR PE=3 SV=1	DCXR	_ALVTGAGK[3hb (K)]GIGR_	1	15814.6
A0A480PLY3	120	K	14-3-3 protein zeta/delta OS=Sus scrofa OX=9823 GN=YWHAZ PE=1 SV=1	YWHAZ	_VFYLK[3hb (K)]MK_	1	15633.6
A0A8D1VQI7	120	K	14-3-3 protein zeta/delta OS=Sus scrofa OX=9823 GN=YWHAZ PE=1 SV=1	YWHAZ	_VFYLK[3hb (K)]MK_	1	15633.6
A0A8D1VQU8	137	K	14-3-3 protein zeta/delta OS=Sus scrofa OX=9823 GN=YWHAZ PE=1 SV=1	YWHAZ	_VFYLK[3hb (K)]MK_	1	15633.6
A0A8W4F9U0	122	K	14-3-3 protein zeta/delta OS=Sus scrofa OX=9823 GN=YWHAZ PE=1 SV=1	YWHAZ	_VFYLK[3hb (K)]MK_	1	15633.6
A0A8W4FCA3	120	K	14-3-3 protein zeta/delta OS=Sus scrofa OX=9823 GN=YWHAZ PE=1 SV=1	YWHAZ	_VFYLK[3hb (K)]MK_	1	15633.6
F1STR9	122	K	Stratifin OS=Sus scrofa OX=9823 GN=SFN PE=1 SV=3	SFN	_VFYLK[3hb (K)]MK_	1	15633.6
F2Z558	135	K	14-3-3 protein zeta/delta OS=Sus scrofa OX=9823 GN=YWHAZ PE=1 SV=4	YWHAZ	_VFYLK[3hb (K)]MK_	1	15633.6
A0A8W4FMW6	31	K	60 kDa heat shock protein, mitochondrial OS=Sus scrofa OX=9823 GN=HSPD1 PE=1 SV=1	HSPD1	_DVK[3hb (K)]FGADAR_	1	15589.4
A0A286ZK24	302	K	4-hydroxyphenylpyruvate dioxygenase OS=Sus scrofa OX=9823 GN=HPD PE=1 SV=2	HPD	_QLQEK[3hb (K)]LK_	1	15542.2
A0A287AZA7	96	K	Ubiquitin-ribosomal protein eS31 fusion protein OS=Sus scrofa OX=9823 GN=RPS27A PE=1 SV=2	RPS27A	_LIFAGK[3hb (K)]QLEDGR_	1	15176
P00355	192	K	Glyceraldehyde-3-phosphate dehydrogenase OS=Sus scrofa OX=9823 GN=GAPDH PE=1 SV=4	GAPDH	_TVDGPSGK[3hb (K)]LWR_	1	14835.6
F1RGX4	91	K	Globin family profile domain-containing protein OS=Sus scrofa OX=9823 GN=LOC110259958 PE=1 SV=1	LOC110259958	_AVGHLDDLPGALSALSDLHAHK[3hb (K)]LR_	1	14816.6
P01965	90	K	Hemoglobin subunit alpha OS=Sus scrofa OX=9823 GN=HBA PE=1 SV=1	HBA	_AVGHLDDLPGALSALSDLHAHK[3hb (K)]LR_	1	14816.6
A0A4X1VMN9	175	K	Electron transfer flavoprotein subunit beta OS=Sus scrofa OX=9823 GN=ETFB PE=1 SV=1	ETFB	_LK[3hb (K)]LPAVVTADLR_	1	14757
A0A8D0RP19	155	K	Electron transfer flavoprotein subunit beta OS=Sus scrofa OX=9823 GN=ETFB PE=1 SV=1	ETFB	_LK[3hb (K)]LPAVVTADLR_	1	14757
Q6UAQ8	176	K	Electron transfer flavoprotein subunit beta OS=Sus scrofa OX=9823 GN=ETFB PE=1 SV=3	ETFB	_LK[3hb (K)]LPAVVTADLR_	1	14757
A0A286ZTA4	101	K	Fructose-bisphosphate aldolase OS=Sus scrofa OX=9823 GN=ALDOB PE=1 SV=1	ALDOB	_EK[3hb (K)]GIVLGIK_	1	14632.5
A0A286ZZC9	101	K	Fructose-bisphosphate aldolase OS=Sus scrofa OX=9823 GN=ALDOB PE=1 SV=3	ALDOB	_EK[3hb (K)]GIVLGIK_	1	14632.5
A0A5G2RHD6	101	K	Fructose-bisphosphate aldolase OS=Sus scrofa OX=9823 GN=ALDOB PE=1 SV=1	ALDOB	_EK[3hb (K)]GIVLGIK_	1	14632.5
A0A287AL10	72	K	Ferritin OS=Sus scrofa OX=9823 GN=FTH1 PE=1 SV=2	FTH1	_LMK[3hb (K)]LQNQR_	1	14340
A0A8W4FFI3	72	K	Fatty acid-binding protein, liver OS=Sus scrofa OX=9823 GN=FABP1 PE=3 SV=1	FABP1	_HFK[3hb (K)]LTITTGSK_	1	14276.2
P49924	49	K	Fatty acid-binding protein, liver OS=Sus scrofa OX=9823 GN=FABP1 PE=2 SV=1	FABP1	_HFK[3hb (K)]LTITTGSK_	1	14276.2
P62936	131	K	Peptidyl-prolyl cis-trans isomerase A OS=Sus scrofa OX=9823 GN=PPIA PE=1 SV=2	PPIA	_HVVFGK[3hb (K)]VK_	1	14119.1
A0A5G2RA17	28	K	methylmalonate-semialdehyde dehydrogenase (CoA acylating) OS=Sus scrofa OX=9823 GN=ALDH6A1 PE=1 SV=1	ALDH6A1	_LFIGGK[3hb (K)]FIESK_	1	13983.8
F1S3H1	46	K	methylmalonate-semialdehyde dehydrogenase (CoA acylating) OS=Sus scrofa OX=9823 GN=ALDH6A1 PE=1 SV=2	ALDH6A1	_LFIGGK[3hb (K)]FIESK_	1	13983.8
I3LEX8	141	K	Cytochrome P450 3A OS=Sus scrofa OX=9823 GN=CYP3A22 PE=1 SV=4	CYP3A22	_TLLSPTFTSGK[3hb (K)]LK_	1	13844.1
I3LEX8	535	K	Cytochrome P450 3A OS=Sus scrofa OX=9823 GN=CYP3A22 PE=1 SV=4	CYP3A22	_TLLSPTFTSGK[3hb (K)]LK_	1	13844.1
A0A8W4FL80	55	K	10 kDa heat shock protein, mitochondrial OS=Sus scrofa OX=9823 GN=HSPE1 PE=1 SV=1	HSPE1	_GK[3hb (K)]GGEIQPVSVK_	1	13824.9
F1SMZ6	56	K	10 kDa heat shock protein, mitochondrial OS=Sus scrofa OX=9823 GN=HSPE1 PE=1 SV=1	HSPE1	_GK[3hb (K)]GGEIQPVSVK_	1	13824.9
A0A4X1SSR6	121	K	Catalase OS=Sus scrofa OX=9823 GN=CAT PE=1 SV=1	CAT	_AK[3hb (K)]VFEHVGK_	1	13680.1
A0A5G2QN66	444	K	Protein disulfide-isomerase OS=Sus scrofa OX=9823 GN=P4HB PE=3 SV=1	P4HB	_VHSFPTLK[3hb (K)]FFPAGAGR_	1	13654.3
A0A5G2RDD7	444	K	Protein disulfide-isomerase OS=Sus scrofa OX=9823 GN=P4HB PE=3 SV=2	P4HB	_VHSFPTLK[3hb (K)]FFPAGAGR_	1	13654.3
G9F6X8	444	K	Protein disulfide-isomerase OS=Sus scrofa OX=9823 GN=P4HB PE=2 SV=1	P4HB	_VHSFPTLK[3hb (K)]FFPAGAGR_	1	13654.3
A0A2C9F3C3	273	K	3-hydroxyacyl-CoA dehydrogenase OS=Sus scrofa OX=9823 GN=HADH PE=1 SV=1	HADH	_LVAENK[3hb (K)]FGK_	1	13650.8
P00348	301	K	Hydroxyacyl-coenzyme A dehydrogenase, mitochondrial OS=Sus scrofa OX=9823 GN=HADH PE=1 SV=2	HADH	_LVAENK[3hb (K)]FGK_	1	13650.8
A0A5G2RBI3	265	K	Annexin OS=Sus scrofa OX=9823 GN=ANXA6 PE=1 SV=2	ANXA6	_AMK[3hb (K)]GLGTR_	1	13306.1
F1S0V3	265	K	Annexin OS=Sus scrofa OX=9823 GN=ANXA6 PE=1 SV=4	ANXA6	_AMK[3hb (K)]GLGTR_	1	13306.1
A0A288CFT0	225	K	Triosephosphate isomerase OS=Sus scrofa OX=9823 GN=TPI1 PE=1 SV=1	TPI1	_TATPQQAQEVHEK[3hb (K)]LR_	1	13035.6
D0G7F6	188	K	Triosephosphate isomerase OS=Sus scrofa OX=9823 GN=TPI1 PE=1 SV=1	TPI1	_TATPQQAQEVHEK[3hb (K)]LR_	1	13035.6
A0A287AQK7	565	K	Heat shock protein HSP 90-alpha OS=Sus scrofa OX=9823 GN=HSP90AA1 PE=3 SV=2	HSP90AA1	_TK[3hb (K)]FENLC[Carbamidomethyl (C)]K_	1	12561.3
A0A287B8J5	568	K	Heat shock protein HSP 90-alpha OS=Sus scrofa OX=9823 GN=HSP90AA1 PE=3 SV=3	HSP90AA1	_TK[3hb (K)]FENLC[Carbamidomethyl (C)]K_	1	12561.3
A0A8I8C3K7	649	K	Heat shock protein HSP 90-alpha OS=Sus scrofa OX=9823 GN=HSP90AA1 PE=3 SV=2	HSP90AA1	_TK[3hb (K)]FENLC[Carbamidomethyl (C)]K_	1	12561.3
O02705	568	K	Heat shock protein HSP 90-alpha OS=Sus scrofa OX=9823 GN=HSP90AA1 PE=2 SV=3	HSP90AA1	_TK[3hb (K)]FENLC[Carbamidomethyl (C)]K_	1	12561.3
Q8SQ68	403	K	Cytochrome P450 OS=Sus scrofa OX=9823 GN=CYP2A19 PE=1 SV=1	CYP2A19	_DPK[3hb (K)]FFSNPR_	1	12305.6
A0A480YJR0	68	K	Aldo-keto reductase family 1 member C1 OS=Sus scrofa OX=9823 GN=AKR1C1 PE=1 SV=1	AKR1C1	_SK[3hb (K)]IADGTVK_	1	12295.9
A0A5K1UL95	40	K	Aldo-keto reductase family 1, member C1 OS=Sus scrofa OX=9823 GN=AKR1C1 PE=1 SV=1	AKR1C1	_SK[3hb (K)]IADGTVK_	1	12295.9
A0A8W4FBQ0	52	K	Aldo-keto reductase family 1, member C1 OS=Sus scrofa OX=9823 GN=AKR1C1 PE=1 SV=1	AKR1C1	_SK[3hb (K)]IADGTVK_	1	12295.9
A0A5G2RBI3	81	K	Annexin OS=Sus scrofa OX=9823 GN=ANXA6 PE=1 SV=2	ANXA6	_YELTGK[3hb (K)]FER_	1	12294.5
F1S0V3	81	K	Annexin OS=Sus scrofa OX=9823 GN=ANXA6 PE=1 SV=4	ANXA6	_YELTGK[3hb (K)]FER_	1	12294.5
A0A5G2RAM0	87	K	Betaine--homocysteine S-methyltransferase 1 OS=Sus scrofa OX=9823 GN=BHMT PE=1 SV=1	BHMT	_ISGQK[3hb (K)]VNEAAC[Carbamidomethyl (C)]DIAR_	1	12270.7
A0A8D0RDH0	91	K	Betaine--homocysteine S-methyltransferase 1 OS=Sus scrofa OX=9823 GN=BHMT PE=1 SV=1	BHMT	_ISGQK[3hb (K)]VNEAAC[Carbamidomethyl (C)]DIAR_	1	12270.7
A0A8D1R771	88	K	Betaine--homocysteine S-methyltransferase 1 OS=Sus scrofa OX=9823 GN=BHMT PE=1 SV=1	BHMT	_ISGQK[3hb (K)]VNEAAC[Carbamidomethyl (C)]DIAR_	1	12270.7
E7D6R2	98	K	Betaine--homocysteine S-methyltransferase 1 OS=Sus scrofa OX=9823 GN=BHMT PE=1 SV=1	BHMT	_ISGQK[3hb (K)]VNEAAC[Carbamidomethyl (C)]DIAR_	1	12270.7
A0A286ZYE6	282	K	Isocitrate dehydrogenase [NADP] OS=Sus scrofa OX=9823 GN=IDH2 PE=3 SV=2	IDH2	_YK[3hb (K)]IWYEHR_	1	12147.9
P33198	251	K	Isocitrate dehydrogenase [NADP], mitochondrial (Fragment) OS=Sus scrofa OX=9823 GN=IDH2 PE=1 SV=1	IDH2	_YK[3hb (K)]IWYEHR_	1	12147.9
A0A287B4L9	1356	K	carbamoyl-phosphate synthase (ammonia) OS=Sus scrofa OX=9823 GN=CPS1 PE=1 SV=2	CPS1	_AMLSTGFK[3hb (K)]IPQK_	1	12135.8
A0A8W4FGV2	1364	K	carbamoyl-phosphate synthase (ammonia) OS=Sus scrofa OX=9823 GN=CPS1 PE=1 SV=1	CPS1	_AMLSTGFK[3hb (K)]IPQK_	1	12135.8
A0A5G2QM00	250	K	C-1-tetrahydrofolate synthase, cytoplasmic OS=Sus scrofa OX=9823 GN=MTHFD1 PE=1 SV=1	MTHFD1	_GEWIKPGAVVIDC[Carbamidomethyl (C)]GINC[Carbamidomethyl (C)]VPDDTKPSGK[3hb (K)]R_	1	12122.5
F1SA74	250	K	C-1-tetrahydrofolate synthase, cytoplasmic OS=Sus scrofa OX=9823 GN=MTHFD1 PE=1 SV=3	MTHFD1	_GEWIKPGAVVIDC[Carbamidomethyl (C)]GINC[Carbamidomethyl (C)]VPDDTKPSGK[3hb (K)]R_	1	12122.5
A0A287A8S8	60	K	phosphopyruvate hydratase OS=Sus scrofa OX=9823 GN=ENO1 PE=1 SV=1	ENO1	_YMGK[3hb (K)]GVSK_	1	11915.4
A0A480WPU1	60	K	phosphopyruvate hydratase OS=Sus scrofa OX=9823 GN=ENO1 PE=1 SV=1	ENO1	_YMGK[3hb (K)]GVSK_	1	11915.4
A0A8W4F8Y9	60	K	phosphopyruvate hydratase OS=Sus scrofa OX=9823 GN=ENO1 PE=1 SV=1	ENO1	_YMGK[3hb (K)]GVSK_	1	11915.4
A0A287AE06	270	K	Lamin A/C OS=Sus scrofa OX=9823 GN=LMNA PE=1 SV=1	LMNA	_TYSAK[3hb (K)]LDNAR_	1	11875.4
A0A287B1C7	270	K	Lamin A/C OS=Sus scrofa OX=9823 GN=LMNA PE=1 SV=3	LMNA	_TYSAK[3hb (K)]LDNAR_	1	11875.4
A0A480NRZ3	270	K	Lamin A/C OS=Sus scrofa OX=9823 GN=LMNA PE=1 SV=1	LMNA	_TYSAK[3hb (K)]LDNAR_	1	11875.4
F1RLQ2	270	K	Lamin A/C OS=Sus scrofa OX=9823 GN=LMNA PE=1 SV=2	LMNA	_TYSAK[3hb (K)]LDNAR_	1	11875.4
Q3ZD69	270	K	Prelamin-A/C OS=Sus scrofa OX=9823 GN=LMNA PE=3 SV=1	LMNA	_TYSAK[3hb (K)]LDNAR_	1	11875.4
A0A286ZJQ0	57	K	Histone H3 OS=Sus scrofa OX=9823 GN=H3C15 PE=1 SV=1	H3C15	_YQK[3hb (K)]STELLIR_	1	11840.4
F1RVA0	57	K	Histone H3 OS=Sus scrofa OX=9823 GN=HIST1H3E PE=2 SV=2	HIST1H3E	_YQK[3hb (K)]STELLIR_	1	11840.4
Q71LE2	57	K	Histone H3.3 OS=Sus scrofa OX=9823 GN=H3-3A PE=2 SV=3	H3-3A	_YQK[3hb (K)]STELLIR_	1	11840.4
A0A5G2QN66	271	K	Protein disulfide-isomerase OS=Sus scrofa OX=9823 GN=P4HB PE=3 SV=1	P4HB	_SASDHASK[3hb (K)]LSSFR_	1	11830.7
A0A5G2RDD7	271	K	Protein disulfide-isomerase OS=Sus scrofa OX=9823 GN=P4HB PE=3 SV=2	P4HB	_SASDHASK[3hb (K)]LSSFR_	1	11830.7
G9F6X8	271	K	Protein disulfide-isomerase OS=Sus scrofa OX=9823 GN=P4HB PE=2 SV=1	P4HB	_SASDHASK[3hb (K)]LSSFR_	1	11830.7
A0A286ZT13	204	K	Albumin OS=Sus scrofa OX=9823 GN=ALB PE=1 SV=2	ALB	_AAC[Carbamidomethyl (C)]LLPK[3hb (K)]IEHLR_	1	11804.6
A0A287AMK0	204	K	Albumin OS=Sus scrofa OX=9823 GN=ALB PE=1 SV=2	ALB	_AAC[Carbamidomethyl (C)]LLPK[3hb (K)]IEHLR_	1	11804.6
F1RUN2	205	K	Albumin OS=Sus scrofa OX=9823 GN=ALB PE=1 SV=2	ALB	_AAC[Carbamidomethyl (C)]LLPK[3hb (K)]IEHLR_	1	11804.6
P08835	204	K	Albumin OS=Sus scrofa OX=9823 GN=ALB PE=1 SV=2	ALB	_AAC[Carbamidomethyl (C)]LLPK[3hb (K)]IEHLR_	1	11804.6
A0A4X1TBI0	64	K	Calreticulin OS=Sus scrofa OX=9823 GN=CALR PE=1 SV=1	CALR	_DK[3hb (K)]GLQTSQDAR_	1	11736.9
A0A8W4F9P2	64	K	Calreticulin OS=Sus scrofa OX=9823 GN=CALR PE=1 SV=1	CALR	_DK[3hb (K)]GLQTSQDAR_	1	11736.9
P28491	64	K	Calreticulin OS=Sus scrofa OX=9823 GN=CALR PE=1 SV=3	CALR	_DK[3hb (K)]GLQTSQDAR_	1	11736.9
A0A480YT82	542	K	Acyl-coenzyme A oxidase OS=Sus scrofa OX=9823 GN=ACOX1 PE=1 SV=1	ACOX1	_LFAEK[3hb (K)]LHQIQER_	1	11728.2
A0A480YJR0	183	K	Aldo-keto reductase family 1 member C1 OS=Sus scrofa OX=9823 GN=AKR1C1 PE=1 SV=1	AKR1C1	_ILNKPGLK[3hb (K)]YK_	0.999993	11698.3
A0A5K1UL95	155	K	Aldo-keto reductase family 1, member C1 OS=Sus scrofa OX=9823 GN=AKR1C1 PE=1 SV=1	AKR1C1	_ILNKPGLK[3hb (K)]YK_	0.999993	11698.3
A0A8W4FBQ0	167	K	Aldo-keto reductase family 1, member C1 OS=Sus scrofa OX=9823 GN=AKR1C1 PE=1 SV=1	AKR1C1	_ILNKPGLK[3hb (K)]YK_	0.999993	11698.3
I3LRS5	252	K	aldehyde dehydrogenase (NAD(+)) OS=Sus scrofa OX=9823 GN=ALDH1A1 PE=1 SV=2	ALDH1A1	_VAFTGSTQVGK[3hb (K)]MIK_	1	11679.7
A0A286ZT13	228	K	Albumin OS=Sus scrofa OX=9823 GN=ALB PE=1 SV=2	ALB	_C[Carbamidomethyl (C)]ASIQK[3hb (K)]FGER_	1	11644.9
A0A287AMK0	228	K	Albumin OS=Sus scrofa OX=9823 GN=ALB PE=1 SV=2	ALB	_C[Carbamidomethyl (C)]ASIQK[3hb (K)]FGER_	1	11644.9
F1RUN2	229	K	Albumin OS=Sus scrofa OX=9823 GN=ALB PE=1 SV=2	ALB	_C[Carbamidomethyl (C)]ASIQK[3hb (K)]FGER_	1	11644.9
P08835	228	K	Albumin OS=Sus scrofa OX=9823 GN=ALB PE=1 SV=2	ALB	_C[Carbamidomethyl (C)]ASIQK[3hb (K)]FGER_	1	11644.9
A0A8W4FL80	7	K	10 kDa heat shock protein, mitochondrial OS=Sus scrofa OX=9823 GN=HSPE1 PE=1 SV=1	HSPE1	_K[3hb (K)]FLPLFDR_	1	11599.9
F1SMZ6	8	K	10 kDa heat shock protein, mitochondrial OS=Sus scrofa OX=9823 GN=HSPE1 PE=1 SV=1	HSPE1	_K[3hb (K)]FLPLFDR_	1	11599.9
A0A4X1UJ95	280	K	Peroxisomal bifunctional enzyme OS=Sus scrofa OX=9823 GN=EHHADH PE=1 SV=1	EHHADH	_SANK[3hb (K)]WSTPSGASWK_	1	11550.9
P04178	27	K	Superoxide dismutase [Cu-Zn] OS=Sus scrofa OX=9823 GN=SOD1 PE=1 SV=2	SOD1	_GEK[3hb (K)]TVLVTGTIK_	1	11460.7
A0A286ZZ49	267	K	phytanoyl-CoA dioxygenase OS=Sus scrofa OX=9823 GN=PHYH PE=1 SV=1	PHYH	_NK[3hb (K)]TEGFR_	1	11436.5
A0A5G2QVP9	230	K	phytanoyl-CoA dioxygenase OS=Sus scrofa OX=9823 GN=PHYH PE=1 SV=1	PHYH	_NK[3hb (K)]TEGFR_	1	11436.5
A0A287B4L9	1485	K	carbamoyl-phosphate synthase (ammonia) OS=Sus scrofa OX=9823 GN=CPS1 PE=1 SV=2	CPS1	_NVDAK[3hb (K)]SLFHYR_	1	11069.4
A0A8W4FGV2	1493	K	carbamoyl-phosphate synthase (ammonia) OS=Sus scrofa OX=9823 GN=CPS1 PE=1 SV=1	CPS1	_NVDAK[3hb (K)]SLFHYR_	1	11069.4
A0A8W4FNG9	64	K	Glutamate dehydrogenase OS=Sus scrofa OX=9823 GN=GLUD1 PE=3 SV=1	GLUD1	_GASIVEDK[3hb (K)]LVEDLK_	1	11061.7
P42174	84	K	Glutamate dehydrogenase 1, mitochondrial OS=Sus scrofa OX=9823 GN=GLUD1 PE=1 SV=2	GLUD1	_GASIVEDK[3hb (K)]LVEDLK_	1	11061.7
A0A480YJR0	201	K	Aldo-keto reductase family 1 member C1 OS=Sus scrofa OX=9823 GN=AKR1C1 PE=1 SV=1	AKR1C1	_YKPVC[Carbamidomethyl (C)]NQVEC[Carbamidomethyl (C)]HPYLNQSK[3hb (K)]LLDFC[Carbamidomethyl (C)]K_	1	11060.6
A0A5K1UL95	173	K	Aldo-keto reductase family 1, member C1 OS=Sus scrofa OX=9823 GN=AKR1C1 PE=1 SV=1	AKR1C1	_YKPVC[Carbamidomethyl (C)]NQVEC[Carbamidomethyl (C)]HPYLNQSK[3hb (K)]LLDFC[Carbamidomethyl (C)]K_	1	11060.6
A0A8W4FBQ0	185	K	Aldo-keto reductase family 1, member C1 OS=Sus scrofa OX=9823 GN=AKR1C1 PE=1 SV=1	AKR1C1	_YKPVC[Carbamidomethyl (C)]NQVEC[Carbamidomethyl (C)]HPYLNQSK[3hb (K)]LLDFC[Carbamidomethyl (C)]K_	1	11060.6
F1RMF7	43	K	Glycine N-acyltransferase-like protein OS=Sus scrofa OX=9823 GN=GLYAT PE=1 SV=3	GLYAT	_LK[3hb (K)]ALVDK_	1	10684.4
A0A4X1SN56	78	K	Acyl-CoA-binding protein OS=Sus scrofa OX=9823 GN=DBI PE=1 SV=1	DBI	_AYINK[3hb (K)]VEELK_	1	10673.4
P12026	77	K	Acyl-CoA-binding protein OS=Sus scrofa OX=9823 GN=DBI PE=1 SV=2	DBI	_AYINK[3hb (K)]VEELK_	1	10673.4
A0A287A9G4	250	K	Argininosuccinate synthase OS=Sus scrofa OX=9823 GN=ASS1 PE=1 SV=2	ASS1	_GVPVK[3hb (K)]VTNVK_	1	10579.7
A0A287AK65	247	K	Argininosuccinate synthase OS=Sus scrofa OX=9823 GN=ASS1 PE=1 SV=2	ASS1	_GVPVK[3hb (K)]VTNVK_	1	10579.7
A0A5G2R726	115	K	Alcohol dehydrogenase 4 (class II), pi polypeptide OS=Sus scrofa OX=9823 GN=ADH4 PE=1 SV=1	ADH4	_TNFC[Carbamidomethyl (C)]GK[3hb (K)]LK_	1	10404.7
F1S0Y8	115	K	Alcohol dehydrogenase 4 (class II), pi polypeptide OS=Sus scrofa OX=9823 GN=ADH4 PE=1 SV=3	ADH4	_TNFC[Carbamidomethyl (C)]GK[3hb (K)]LK_	1	10404.7
A0A8W4FFI3	113	K	Fatty acid-binding protein, liver OS=Sus scrofa OX=9823 GN=FABP1 PE=3 SV=1	FABP1	_TVVQLEGDNK[3hb (K)]LVTTFK_	1	10395.4
P49924	90	K	Fatty acid-binding protein, liver OS=Sus scrofa OX=9823 GN=FABP1 PE=2 SV=1	FABP1	_TVVQLEGDNK[3hb (K)]LVTTFK_	1	10395.4
A0A286ZLU2	25	K	3-hydroxyanthranilate 3,4-dioxygenase OS=Sus scrofa OX=9823 GN=HAAO PE=3 SV=1	HAAO	_ASFLPPVC[Carbamidomethyl (C)]NK[3hb (K)]LLHQK_	1	10336.4
A0A286ZZ57	66	K	ADP-ribosylation factor 1 OS=Sus scrofa OX=9823 GN=ARF1 PE=1 SV=1	ARF1	_TTILYK[3hb (K)]LK_	1	10301.4
A0A287B5T6	36	K	ADP-ribosylation factor OS=Sus scrofa OX=9823 GN=ARF3 PE=3 SV=3	ARF3	_TTILYK[3hb (K)]LK_	1	10301.4
A0A4X1UH95	36	K	ADP-ribosylation factor 1 OS=Sus scrofa OX=9823 GN=ARF1 PE=1 SV=1	ARF1	_TTILYK[3hb (K)]LK_	1	10301.4
A0A5G2RFW2	36	K	ADP-ribosylation factor 3 OS=Sus scrofa OX=9823 GN=ARF3 PE=3 SV=1	ARF3	_TTILYK[3hb (K)]LK_	1	10301.4
A0A8W4F8A7	87	K	ADP-ribosylation factor 1 OS=Sus scrofa OX=9823 GN=ARF1 PE=1 SV=1	ARF1	_TTILYK[3hb (K)]LK_	1	10301.4
A0A8W4FKQ8	36	K	ADP-ribosylation factor OS=Sus scrofa OX=9823 GN=ARF5 PE=1 SV=1	ARF5	_TTILYK[3hb (K)]LK_	1	10301.4
B9V4F0	36	K	ADP-ribosylation factor OS=Sus scrofa OX=9823 GN=ARF5 PE=1 SV=1	ARF5	_TTILYK[3hb (K)]LK_	1	10301.4
F6Q3P3	66	K	ADP-ribosylation factor 1 OS=Sus scrofa OX=9823 GN=ARF1 PE=1 SV=2	ARF1	_TTILYK[3hb (K)]LK_	1	10301.4
A0A8D0UIS6	290	K	Isovaleryl-CoA dehydrogenase, mitochondrial OS=Sus scrofa OX=9823 GN=IVD PE=1 SV=1	IVD	_EAFGQK[3hb (K)]IGHFQLMQGK_	1	10272.1
A0A286ZTA4	147	K	Fructose-bisphosphate aldolase OS=Sus scrofa OX=9823 GN=ALDOB PE=1 SV=1	ALDOB	_DGVDFGK[3hb (K)]WR_	1	10170.5
A0A286ZZC9	147	K	Fructose-bisphosphate aldolase OS=Sus scrofa OX=9823 GN=ALDOB PE=1 SV=3	ALDOB	_DGVDFGK[3hb (K)]WR_	1	10170.5
A0A5G2RHD6	147	K	Fructose-bisphosphate aldolase OS=Sus scrofa OX=9823 GN=ALDOB PE=1 SV=1	ALDOB	_DGVDFGK[3hb (K)]WR_	1	10170.5
F1SLA0	123	K	ATP synthase subunit beta OS=Sus scrofa OX=9823 GN=ATP5F1B PE=1 SV=3	ATP5F1B	_GGK[3hb (K)]IGLFGGAGVGK_	1	9829.68
K7GLT8	243	K	ATP synthase subunit beta OS=Sus scrofa OX=9823 GN=ATP5F1B PE=1 SV=2	ATP5F1B	_GGK[3hb (K)]IGLFGGAGVGK_	1	9829.68
I3LRS5	37	K	aldehyde dehydrogenase (NAD(+)) OS=Sus scrofa OX=9823 GN=ALDH1A1 PE=1 SV=2	ALDH1A1	_K[3hb (K)]FPVFNPATEEK_	1	9765.39
A0A287BQ72	307	K	Transaldolase OS=Sus scrofa OX=9823 GN=TALDO1 PE=1 SV=1	TALDO1	_MAVEK[3hb (K)]LSDGIR_	1	9509
Q29593	307	K	Transaldolase OS=Sus scrofa OX=9823 GN=TALDO1 PE=2 SV=2	TALDO1	_MAVEK[3hb (K)]LSDGIR_	1	9509
A0A5G2RAM0	82	K	Betaine--homocysteine S-methyltransferase 1 OS=Sus scrofa OX=9823 GN=BHMT PE=1 SV=1	BHMT	_GNYVAEK[3hb (K)]ISGQK_	1	9428.13
A0A8D0RDH0	86	K	Betaine--homocysteine S-methyltransferase 1 OS=Sus scrofa OX=9823 GN=BHMT PE=1 SV=1	BHMT	_GNYVAEK[3hb (K)]ISGQK_	1	9428.13
A0A8D1R771	83	K	Betaine--homocysteine S-methyltransferase 1 OS=Sus scrofa OX=9823 GN=BHMT PE=1 SV=1	BHMT	_GNYVAEK[3hb (K)]ISGQK_	1	9428.13
E7D6R2	93	K	Betaine--homocysteine S-methyltransferase 1 OS=Sus scrofa OX=9823 GN=BHMT PE=1 SV=1	BHMT	_GNYVAEK[3hb (K)]ISGQK_	1	9428.13
A0A5G2R9J7	274	K	Biphenyl hydrolase like OS=Sus scrofa OX=9823 GN=BPHL PE=1 SV=1	BPHL	_LHLMPEGK[3hb (K)]HNLHLR_	1	9265.72
F1RWY7	282	K	Biphenyl hydrolase like OS=Sus scrofa OX=9823 GN=BPHL PE=1 SV=4	BPHL	_LHLMPEGK[3hb (K)]HNLHLR_	1	9265.72
A0A287A7U8	524	K	medium-chain acyl-CoA ligase OS=Sus scrofa OX=9823 GN=ACSM2B PE=1 SV=1	ACSM2B	_TVTGK[3hb (K)]IQR_	1	9218.17
F1RPB0	558	K	medium-chain acyl-CoA ligase OS=Sus scrofa OX=9823 GN=ACSM2B PE=1 SV=3	ACSM2B	_TVTGK[3hb (K)]IQR_	1	9218.17
A0A287A8S8	406	K	phosphopyruvate hydratase OS=Sus scrofa OX=9823 GN=ENO1 PE=1 SV=1	ENO1	_LAK[3hb (K)]YNQILR_	1	9212.76
A0A480WPU1	406	K	phosphopyruvate hydratase OS=Sus scrofa OX=9823 GN=ENO1 PE=1 SV=1	ENO1	_LAK[3hb (K)]YNQILR_	1	9212.76
A0A8W4F8Y9	406	K	phosphopyruvate hydratase OS=Sus scrofa OX=9823 GN=ENO1 PE=1 SV=1	ENO1	_LAK[3hb (K)]YNQILR_	1	9212.76
A0A287B8F3	199	K	Fructose-bisphosphate aldolase OS=Sus scrofa OX=9823 GN=ALDOA PE=1 SV=1	ALDOA	_KDGADFAK[3hb (K)]WR_	1	9109.23
A0A287A9G4	293	K	Argininosuccinate synthase OS=Sus scrofa OX=9823 GN=ASS1 PE=1 SV=2	ASS1	_FIGMK[3hb (K)]SR_	1	9056.44
A0A287AK65	290	K	Argininosuccinate synthase OS=Sus scrofa OX=9823 GN=ASS1 PE=1 SV=2	ASS1	_FIGMK[3hb (K)]SR_	1	9056.44
A0A5G2QWD5	129	K	Glutathione S-transferase OS=Sus scrofa OX=9823 PE=1 SV=1	--	_LKPGYLK[3hb (K)]EIPEK_	1	9010.63
A0A5G2QWD5	254	K	Glutathione S-transferase OS=Sus scrofa OX=9823 PE=1 SV=1	--	_LKPGYLK[3hb (K)]EIPEK_	1	9010.63
A0A5G2QXZ4	129	K	Glutathione S-transferase OS=Sus scrofa OX=9823 PE=1 SV=2	--	_LKPGYLK[3hb (K)]EIPEK_	1	9010.63
A0A5G2QXZ4	292	K	Glutathione S-transferase OS=Sus scrofa OX=9823 PE=1 SV=2	--	_LKPGYLK[3hb (K)]EIPEK_	1	9010.63
I3LRS5	91	K	aldehyde dehydrogenase (NAD(+)) OS=Sus scrofa OX=9823 GN=ALDH1A1 PE=1 SV=2	ALDH1A1	_GQLINK[3hb (K)]LADLIER_	1	9004.27
A0A5G2Q9E2	107	K	Glutathione S-transferase kappa OS=Sus scrofa OX=9823 GN=GSTK1 PE=1 SV=1	GSTK1	_FLTTVK[3hb (K)]LEHPEMLEK_	1	8933.71
F1SRV4	107	K	Glutathione S-transferase kappa OS=Sus scrofa OX=9823 GN=GSTK1 PE=1 SV=1	GSTK1	_FLTTVK[3hb (K)]LEHPEMLEK_	1	8933.71
A0A8W4FCU2	1761	K	Myosin-9 OS=Sus scrofa OX=9823 GN=MYH9 PE=1 SV=1	MYH9	_VK[3hb (K)]LQEMEGTVK_	1	8788.1
A0A8D1AA90	433	K	Carnitine O-palmitoyltransferase 2, mitochondrial OS=Sus scrofa OX=9823 GN=CPT2 PE=1 SV=1	CPT2	_AK[3hb (K)]FDATVK_	1	8774.66
F1S764	433	K	Carnitine O-palmitoyltransferase 2, mitochondrial OS=Sus scrofa OX=9823 GN=CPT2 PE=1 SV=2	CPT2	_AK[3hb (K)]FDATVK_	1	8774.66
A0A4X1WBI1	130	K	Keratin, type II cytoskeletal 8 OS=Sus scrofa OX=9823 GN=KRT8 PE=1 SV=1	KRT8	_VLETK[3hb (K)]WNLLQQQK_	1	8771.78
A0A287B4L9	1360	K	carbamoyl-phosphate synthase (ammonia) OS=Sus scrofa OX=9823 GN=CPS1 PE=1 SV=2	CPS1	_IPQK[3hb (K)]GILIGIQQSFRPR_	1	8560.45
A0A8W4FGV2	1368	K	carbamoyl-phosphate synthase (ammonia) OS=Sus scrofa OX=9823 GN=CPS1 PE=1 SV=1	CPS1	_IPQK[3hb (K)]GILIGIQQSFRPR_	1	8560.45
I3LCW1	2425	K	Fatty acid synthase OS=Sus scrofa OX=9823 GN=FASN PE=1 SV=3	FASN	_SFYQK[3hb (K)]LR_	1	8553.95
A0A4X1SN56	56	K	Acyl-CoA-binding protein OS=Sus scrofa OX=9823 GN=DBI PE=1 SV=1	DBI	_AK[3hb (K)]WDAWNGLK_	1	8371.55
P12026	55	K	Acyl-CoA-binding protein OS=Sus scrofa OX=9823 GN=DBI PE=1 SV=2	DBI	_AK[3hb (K)]WDAWNGLK_	1	8371.55
A0A287AJB1	252	K	Homogentisate 1,2-dioxygenase OS=Sus scrofa OX=9823 GN=HGD PE=1 SV=1	HGD	_YQGK[3hb (K)]LFAAK_	1	8363.34
I3LTZ3	252	K	Homogentisate 1,2-dioxygenase OS=Sus scrofa OX=9823 GN=HGD PE=1 SV=2	HGD	_YQGK[3hb (K)]LFAAK_	1	8363.34
A0A4X1WBI1	166	K	Keratin, type II cytoskeletal 8 OS=Sus scrofa OX=9823 GN=KRT8 PE=1 SV=1	KRT8	_QLETLAQEK[3hb (K)]LK_	1	8305.36
A0A286ZYU8	55	K	10-formyltetrahydrofolate dehydrogenase OS=Sus scrofa OX=9823 GN=ALDH1L1 PE=1 SV=1	ALDH1L1	_AEQDGVPVFK[3hb (K)]FTR_	1	8301.6
A0A5G2QFH3	175	K	Ketohexokinase OS=Sus scrofa OX=9823 GN=KHK PE=1 SV=1	KHK	_FK[3hb (K)]WIHIEGR_	1	8253.89
I3LVE1	134	K	Ketohexokinase OS=Sus scrofa OX=9823 GN=KHK PE=1 SV=1	KHK	_FK[3hb (K)]WIHIEGR_	1	8253.89
F1RJH8	106	K	Argininosuccinate lyase OS=Sus scrofa OX=9823 GN=ASL PE=1 SV=1	ASL	_ELIGETAGK[3hb (K)]LHTGR_	1	8216.8
A0A286ZYU8	634	K	10-formyltetrahydrofolate dehydrogenase OS=Sus scrofa OX=9823 GN=ALDH1L1 PE=1 SV=1	ALDH1L1	_K[3hb (K)]VSLELGGK_	1	8116.38
A0A287B4L9	919	K	carbamoyl-phosphate synthase (ammonia) OS=Sus scrofa OX=9823 GN=CPS1 PE=1 SV=2	CPS1	_QISK[3hb (K)]C[Carbamidomethyl (C)]LR_	1	8099.39
A0A8W4FGV2	927	K	carbamoyl-phosphate synthase (ammonia) OS=Sus scrofa OX=9823 GN=CPS1 PE=1 SV=1	CPS1	_QISK[3hb (K)]C[Carbamidomethyl (C)]LR_	1	8099.39
I3LBU0	139	K	UDP-glucuronosyltransferase OS=Sus scrofa OX=9823 GN=UGT2B31 PE=1 SV=4	UGT2B31	_LMTK[3hb (K)]LQESR_	1	8093.38
A0A8W4FAS4	155	K	Fibrinogen alpha chain OS=Sus scrofa OX=9823 GN=FGA PE=1 SV=1	FGA	_VLEK[3hb (K)]VQHIHLLQK_	1	8070.04
F1RX36	176	K	Fibrinogen alpha chain OS=Sus scrofa OX=9823 GN=FGA PE=1 SV=4	FGA	_VLEK[3hb (K)]VQHIHLLQK_	1	8070.04
A0A287A703	324	K	alcohol dehydrogenase OS=Sus scrofa OX=9823 GN=ADH1C PE=1 SV=1	ADH1C	_GAIFGGFK[3hb (K)]SK_	1	7921.13
A0A5G2QDU0	337	K	alcohol dehydrogenase OS=Sus scrofa OX=9823 GN=ADH1C PE=1 SV=1	ADH1C	_GAIFGGFK[3hb (K)]SK_	1	7921.13
A0A5G2QGP7	321	K	Alcohol dehydrogenase 1C (class I), gamma polypeptide OS=Sus scrofa OX=9823 GN=ADH1C PE=1 SV=1	ADH1C	_GAIFGGFK[3hb (K)]SK_	1	7921.13
A0A5G2QHM7	322	K	Alcohol dehydrogenase 1C (class I), gamma polypeptide OS=Sus scrofa OX=9823 GN=ADH1C PE=1 SV=1	ADH1C	_GAIFGGFK[3hb (K)]SK_	1	7921.13
A0A286ZI52	101	K	Heterogeneous nuclear ribonucleoproteins A2/B1 OS=Sus scrofa OX=9823 GN=HNRNPA2B1 PE=1 SV=2	HNRNPA2B1	_K[3hb (K)]LFVGGIK_	1	7888.2
A0A287AEJ3	129	K	Heterogeneous nuclear ribonucleoproteins A2/B1 OS=Sus scrofa OX=9823 GN=HNRNPA2B1 PE=1 SV=2	HNRNPA2B1	_K[3hb (K)]LFVGGIK_	1	7888.2
A0A287AW32	121	K	Heterogeneous nuclear ribonucleoproteins A2/B1 OS=Sus scrofa OX=9823 GN=HNRNPA2B1 PE=1 SV=1	HNRNPA2B1	_K[3hb (K)]LFVGGIK_	1	7888.2
A0A4X1TY93	113	K	Heterogeneous nuclear ribonucleoproteins A2/B1 OS=Sus scrofa OX=9823 GN=HNRNPA2B1 PE=1 SV=1	HNRNPA2B1	_K[3hb (K)]LFVGGIK_	1	7888.2
A0A5S6H025	294	K	Vimentin OS=Sus scrofa OX=9823 GN=VIM PE=1 SV=1	VIM	_SK[3hb (K)]FADLSEAANR_	1	7876.58
P02543	294	K	Vimentin OS=Sus scrofa OX=9823 GN=VIM PE=1 SV=2	VIM	_SK[3hb (K)]FADLSEAANR_	1	7876.58
A0A5G2QXH4	128	K	Tropomyosin 4 OS=Sus scrofa OX=9823 GN=TPM4 PE=1 SV=1	TPM4	_GMK[3hb (K)]VIENR_	1	7734.47
A0A5G2RIZ8	128	K	Tropomyosin 4 OS=Sus scrofa OX=9823 GN=TPM4 PE=1 SV=1	TPM4	_GMK[3hb (K)]VIENR_	1	7734.47
A0A8D0P6L0	128	K	Tropomyosin 4 OS=Sus scrofa OX=9823 GN=TPM4 PE=1 SV=1	TPM4	_GMK[3hb (K)]VIENR_	1	7734.47
A0A8W4FA38	128	K	Tropomyosin 4 OS=Sus scrofa OX=9823 GN=TPM4 PE=1 SV=1	TPM4	_GMK[3hb (K)]VIENR_	1	7734.47
A0A8W4FHV3	128	K	Tropomyosin 4 OS=Sus scrofa OX=9823 GN=TPM4 PE=1 SV=1	TPM4	_GMK[3hb (K)]VIENR_	1	7734.47
Q9TSX9	209	K	Peroxiredoxin-6 OS=Sus scrofa OX=9823 GN=PRDX6 PE=2 SV=3	PRDX6	_GVFTK[3hb (K)]ELPSGK_	1	7676.6
A0A286ZYU8	700	K	10-formyltetrahydrofolate dehydrogenase OS=Sus scrofa OX=9823 GN=ALDH1L1 PE=1 SV=1	ALDH1L1	_MK[3hb (K)]IGNPLDR_	1	7602.91
A0A287AL94	170	K	Alpha-1,4 glucan phosphorylase OS=Sus scrofa OX=9823 GN=PYGL PE=1 SV=1	PYGL	_YEYGIFNQK[3hb (K)]IR_	1	7587.6
A0A5G2RC42	136	K	Alpha-1,4 glucan phosphorylase OS=Sus scrofa OX=9823 GN=PYGL PE=1 SV=1	PYGL	_YEYGIFNQK[3hb (K)]IR_	1	7587.6
A0A8W4FDT4	68	K	Ferritin OS=Sus scrofa OX=9823 GN=FTL PE=1 SV=1	FTL	_LLK[3hb (K)]MQNQR_	1	7558.15
A0A8W4FQ04	68	K	Ferritin OS=Sus scrofa OX=9823 GN=FTL PE=1 SV=1	FTL	_LLK[3hb (K)]MQNQR_	1	7558.15
F1RIP3	68	K	Ferritin OS=Sus scrofa OX=9823 GN=FTL PE=1 SV=3	FTL	_LLK[3hb (K)]MQNQR_	1	7558.15
A0A287A3Y9	107	K	Aldo-keto reductase family 1 member A1 OS=Sus scrofa OX=9823 GN=AKR1A1 PE=3 SV=1	AKR1A1	_LWNTK[3hb (K)]HHPEDVEPALR_	1	7546.82
A0A5S6GLX4	109	K	Aldo-keto reductase family 1 member A1 OS=Sus scrofa OX=9823 GN=AKR1A1 PE=3 SV=1	AKR1A1	_LWNTK[3hb (K)]HHPEDVEPALR_	1	7546.82
P50578	85	K	Aldo-keto reductase family 1 member A1 OS=Sus scrofa OX=9823 GN=AKR1A1 PE=1 SV=3	AKR1A1	_LWNTK[3hb (K)]HHPEDVEPALR_	1	7546.82
A0A8D0TVT9	15	K	Crystallin zeta OS=Sus scrofa OX=9823 GN=CRYZ PE=3 SV=1	CRYZ	_VFK[3hb (K)]FGGPEVMK_	1	7514.97
Q0MVN8	15	K	Quinone oxidoreductase OS=Sus scrofa OX=9823 GN=CRYZ PE=2 SV=1	CRYZ	_VFK[3hb (K)]FGGPEVMK_	1	7514.97
Q19QT8	15	K	Crystallin zeta OS=Sus scrofa OX=9823 GN=CRYZ PE=2 SV=1	CRYZ	_VFK[3hb (K)]FGGPEVMK_	1	7514.97
A0A5K1VST3	195	K	Glutathione S-transferase OS=Sus scrofa OX=9823 GN=GSTA1 PE=1 SV=1	GSTA1	_VSNLPTVK[3hb (K)]K_	1	7510.12
F1S7C9	270	K	Glutathione S-transferase OS=Sus scrofa OX=9823 GN=GSTA1 PE=1 SV=4	GSTA1	_VSNLPTVK[3hb (K)]K_	1	7510.12
P51781	195	K	Glutathione S-transferase alpha M14 OS=Sus scrofa OX=9823 PE=2 SV=2	--	_VSNLPTVK[3hb (K)]K_	1	7510.12
A0A286ZRQ5	216	K	SEC14 like lipid binding 2 OS=Sus scrofa OX=9823 GN=SEC14L2 PE=1 SV=1	SEC14L2	_K[3hb (K)]INVLGANWK_	1	7503.6
I3LA28	196	K	SEC14 like lipid binding 2 OS=Sus scrofa OX=9823 GN=SEC14L2 PE=1 SV=3	SEC14L2	_K[3hb (K)]INVLGANWK_	1	7503.6
A0A480VU46	608	K	Dolichyl-diphosphooligosaccharide--protein glycosyltransferase subunit 1 OS=Sus scrofa OX=9823 GN=RPN1 PE=3 SV=1	RPN1	_LVAGK[3hb (K)]LK_	1	7502.69
Q9GMB0	577	K	Dolichyl-diphosphooligosaccharide--protein glycosyltransferase subunit 1 OS=Sus scrofa OX=9823 GN=RPN1 PE=1 SV=1	RPN1	_LVAGK[3hb (K)]LK_	1	7502.69
F1SRG4	242	K	Cytochrome P450 OS=Sus scrofa OX=9823 GN=CYP2D6 PE=2 SV=2	CYP2D6	_HIPGLC[Carbamidomethyl (C)]AK[3hb (K)]LFPR_	1	7251.54
Q29550	266	K	Liver carboxylesterase OS=Sus scrofa OX=9823 PE=1 SV=1	--	_AAAK[3hb (K)]QIAVLAGC[Carbamidomethyl (C)]K_	1	7238.02
A0A5G2R726	336	K	Alcohol dehydrogenase 4 (class II), pi polypeptide OS=Sus scrofa OX=9823 GN=ADH4 PE=1 SV=1	ADH4	_GTDSVPK[3hb (K)]LAADYK_	1	7180.62
F1S0Y8	336	K	Alcohol dehydrogenase 4 (class II), pi polypeptide OS=Sus scrofa OX=9823 GN=ADH4 PE=1 SV=3	ADH4	_GTDSVPK[3hb (K)]LAADYK_	1	7180.62
A0A286ZW70	165	K	Peptidyl-prolyl cis-trans isomerase OS=Sus scrofa OX=9823 GN=PPIB PE=1 SV=1	PPIB	_TAWLDGK[3hb (K)]HVVFGK_	1	7140.4
A0A8D0V226	165	K	Peptidyl-prolyl cis-trans isomerase OS=Sus scrofa OX=9823 GN=PPIB PE=1 SV=1	PPIB	_TAWLDGK[3hb (K)]HVVFGK_	1	7140.4
A0A287B4L9	553	K	carbamoyl-phosphate synthase (ammonia) OS=Sus scrofa OX=9823 GN=CPS1 PE=1 SV=2	CPS1	_QLFSDK[3hb (K)]LNEINEK_	1	7055.4
A0A8W4FGV2	561	K	carbamoyl-phosphate synthase (ammonia) OS=Sus scrofa OX=9823 GN=CPS1 PE=1 SV=1	CPS1	_QLFSDK[3hb (K)]LNEINEK_	1	7055.4
A0A287A690	135	K	Peroxiredoxin-2 OS=Sus scrofa OX=9823 GN=PRDX2 PE=1 SV=1	PRDX2	_GLFIIDGK[3hb (K)]GVLR_	1	6942.96
A0A287BAZ6	135	K	Peroxiredoxin-2 OS=Sus scrofa OX=9823 GN=PRDX2 PE=1 SV=1	PRDX2	_GLFIIDGK[3hb (K)]GVLR_	1	6942.96
A0A8W4FFQ8	8	K	glutathione transferase OS=Sus scrofa OX=9823 GN=GSTA4 PE=1 SV=1	GSTA4	_VEIDGMK[3hb (K)]LVQTR_	1	6916.5
A0A5G2RAM0	316	K	Betaine--homocysteine S-methyltransferase 1 OS=Sus scrofa OX=9823 GN=BHMT PE=1 SV=1	BHMT	_GFLPPASEK[3hb (K)]HGSWGSALDMHTK_	1	6886.96
A0A8D0RDH0	320	K	Betaine--homocysteine S-methyltransferase 1 OS=Sus scrofa OX=9823 GN=BHMT PE=1 SV=1	BHMT	_GFLPPASEK[3hb (K)]HGSWGSALDMHTK_	1	6886.96
A0A8D1R771	317	K	Betaine--homocysteine S-methyltransferase 1 OS=Sus scrofa OX=9823 GN=BHMT PE=1 SV=1	BHMT	_GFLPPASEK[3hb (K)]HGSWGSALDMHTK_	1	6886.96
E7D6R2	327	K	Betaine--homocysteine S-methyltransferase 1 OS=Sus scrofa OX=9823 GN=BHMT PE=1 SV=1	BHMT	_GFLPPASEK[3hb (K)]HGSWGSALDMHTK_	1	6886.96
A0A8W4FNG9	437	K	Glutamate dehydrogenase OS=Sus scrofa OX=9823 GN=GLUD1 PE=3 SV=1	GLUD1	_LTFK[3hb (K)]YER_	1	6814.31
P42174	457	K	Glutamate dehydrogenase 1, mitochondrial OS=Sus scrofa OX=9823 GN=GLUD1 PE=1 SV=2	GLUD1	_LTFK[3hb (K)]YER_	1	6814.31
A0A5G2QN66	103	K	Protein disulfide-isomerase OS=Sus scrofa OX=9823 GN=P4HB PE=3 SV=1	P4HB	_GYPTIK[3hb (K)]FFK_	1	6720.18
A0A5G2RDD7	103	K	Protein disulfide-isomerase OS=Sus scrofa OX=9823 GN=P4HB PE=3 SV=2	P4HB	_GYPTIK[3hb (K)]FFK_	1	6720.18
G9F6X8	103	K	Protein disulfide-isomerase OS=Sus scrofa OX=9823 GN=P4HB PE=2 SV=1	P4HB	_GYPTIK[3hb (K)]FFK_	1	6720.18
A0A287B4L9	1150	K	carbamoyl-phosphate synthase (ammonia) OS=Sus scrofa OX=9823 GN=CPS1 PE=1 SV=2	CPS1	_K[3hb (K)]FLEEATR_	1	6678.28
A0A8W4FGV2	1158	K	carbamoyl-phosphate synthase (ammonia) OS=Sus scrofa OX=9823 GN=CPS1 PE=1 SV=1	CPS1	_K[3hb (K)]FLEEATR_	1	6678.28
Q2XQV4	159	K	Aldehyde dehydrogenase, mitochondrial OS=Sus scrofa OX=9823 GN=ALDH2 PE=2 SV=1	ALDH2	_YYAGWADK[3hb (K)]YHGK_	1	6672.35
A0A2C9F385	285	K	Epoxide hydrolase OS=Sus scrofa OX=9823 GN=EPHX1 PE=3 SV=1	EPHX1	_K[3hb (K)]TFYTLMR_	1	6626.69
P79381	287	K	Epoxide hydrolase 1 OS=Sus scrofa OX=9823 GN=EPHX1 PE=2 SV=1	EPHX1	_K[3hb (K)]TFYTLMR_	1	6626.69
A0A4X1SSR6	61	K	Catalase OS=Sus scrofa OX=9823 GN=CAT PE=1 SV=1	CAT	_AAQKPDILTTGSGNPIGDK[3hb (K)]LNILTAGPR_	1	6591.01
A0A900R4J6	43	K	Large ribosomal subunit protein uL29 OS=Sus scrofa OX=9823 GN=RPL35 PE=1 SV=1	RPL35	_VTGGAASK[3hb (K)]LSK_	1	6531.12
Q29361	43	K	Large ribosomal subunit protein uL29 OS=Sus scrofa OX=9823 GN=RPL35 PE=1 SV=3	RPL35	_VTGGAASK[3hb (K)]LSK_	1	6531.12
P16549	480	K	Flavin-containing monooxygenase 1 OS=Sus scrofa OX=9823 GN=FMO1 PE=1 SV=3	FMO1	_LTGPGK[3hb (K)]WEGAR_	1	6523.5
A0A8W4FCU2	1444	K	Myosin-9 OS=Sus scrofa OX=9823 GN=MYH9 PE=1 SV=1	MYH9	_ETK[3hb (K)]ALSVAR_	1	6484.98
F1SNJ5	76	K	3-oxo-5-beta-steroid 4-dehydrogenase isoform 1 OS=Sus scrofa OX=9823 GN=AKR1D1 PE=1 SV=3	AKR1D1	_IAEGK[3hb (K)]VR_	1	6466.86
A0A287AZ62	60	K	Cytochrome P450 family 2 subfamily C member 33 OS=Sus scrofa OX=9823 GN=CYP2C33 PE=1 SV=2	CYP2C33	_DIPASLSK[3hb (K)]LAK_	1	6421.32
F1S8V6	60	K	Cytochrome P450 2C8 isoform a OS=Sus scrofa OX=9823 GN=CYP2C33 PE=1 SV=2	CYP2C33	_DIPASLSK[3hb (K)]LAK_	1	6421.32
A0A288CFT0	43	K	Triosephosphate isomerase OS=Sus scrofa OX=9823 GN=TPI1 PE=1 SV=1	TPI1	_K[3hb (K)]FFVGGNWK_	1	6345.19
D0G7F6	6	K	Triosephosphate isomerase OS=Sus scrofa OX=9823 GN=TPI1 PE=1 SV=1	TPI1	_K[3hb (K)]FFVGGNWK_	1	6345.19
K7GM40	141	K	Apolipoprotein A-I OS=Sus scrofa OX=9823 GN=APOA1 PE=3 SV=2	APOA1	_QK[3hb (K)]MAPLGAEFR_	1	6277.72
P18648	141	K	Apolipoprotein A-I OS=Sus scrofa OX=9823 GN=APOA1 PE=1 SV=4	APOA1	_QK[3hb (K)]MAPLGAEFR_	1	6277.72
A0A286ZUI3	431	K	Eukaryotic translation elongation factor 1 alpha 1 OS=Sus scrofa OX=9823 GN=EEF1A1 PE=3 SV=3	EEF1A1	_LEDGPK[3hb (K)]FLK_	1	6256.02
Q865F1	131	K	Microsomal triglyceride transfer protein large subunit OS=Sus scrofa OX=9823 GN=MTTP PE=2 SV=1	MTTP	_PVLLHLIHGK[3hb (K)]VK_	1	6245.88
A0A287A391	41	K	Elongation factor 1-alpha OS=Sus scrofa OX=9823 GN=EEF1A1 PE=1 SV=2	EEF1A1	_TIEK[3hb (K)]FEK_	1	6156.7
I3LRS5	495	K	aldehyde dehydrogenase (NAD(+)) OS=Sus scrofa OX=9823 GN=ALDH1A1 PE=1 SV=2	ALDH1A1	_TVTIK[3hb (K)]ISQK_	1	6148.38
A0A287A6E0	274	K	Enoyl-CoA delta isomerase 1 OS=Sus scrofa OX=9823 GN=ECI1 PE=1 SV=1	ECI1	_SLQTYLEK[3hb (K)]LK_	1	6138.24
A0A287BFS1	296	K	Enoyl-CoA delta isomerase 1 OS=Sus scrofa OX=9823 GN=ECI1 PE=1 SV=2	ECI1	_SLQTYLEK[3hb (K)]LK_	1	6138.24
A0A287AIP7	492	K	Long-chain-fatty-acid--CoA ligase OS=Sus scrofa OX=9823 GN=ACSL1 PE=1 SV=2	ACSL1	_LIFHK[3hb (K)]IQSSLGGK_	1	6093.73
A0A287BM44	467	K	Long-chain-fatty-acid--CoA ligase OS=Sus scrofa OX=9823 GN=ACSL1 PE=1 SV=1	ACSL1	_LIFHK[3hb (K)]IQSSLGGK_	1	6093.73
A0A5G2QCS2	386	K	Long-chain-fatty-acid--CoA ligase OS=Sus scrofa OX=9823 GN=ACSL1 PE=1 SV=2	ACSL1	_LIFHK[3hb (K)]IQSSLGGK_	1	6093.73
A0A5G2RDH5	394	K	Long-chain-fatty-acid--CoA ligase OS=Sus scrofa OX=9823 GN=ACSL1 PE=1 SV=2	ACSL1	_LIFHK[3hb (K)]IQSSLGGK_	1	6093.73
P28839	176	K	Cytosol aminopeptidase OS=Sus scrofa OX=9823 GN=LAP3 PE=1 SV=2	LAP3	_VVVSAK[3hb (K)]LHGSGDQEAWQR_	1	6067.34
A0A4X1VMN9	109	K	Electron transfer flavoprotein subunit beta OS=Sus scrofa OX=9823 GN=ETFB PE=1 SV=1	ETFB	_VLAK[3hb (K)]LAQK_	1	5981.08
A0A8D0RP19	110	K	Electron transfer flavoprotein subunit beta OS=Sus scrofa OX=9823 GN=ETFB PE=1 SV=1	ETFB	_VLAK[3hb (K)]LAQK_	1	5981.08
Q6UAQ8	110	K	Electron transfer flavoprotein subunit beta OS=Sus scrofa OX=9823 GN=ETFB PE=1 SV=3	ETFB	_VLAK[3hb (K)]LAQK_	1	5981.08
Q9N1F5	198	K	Glutathione S-transferase omega-1 OS=Sus scrofa OX=9823 GN=GSTO1 PE=1 SV=2	GSTO1	_LEALELNEC[Carbamidomethyl (C)]IDHTPK[3hb (K)]LK_	1	5977.64
A0A4X1W9I5	63	K	Methyltransferase like 7B OS=Sus scrofa OX=9823 GN=TMT1B PE=3 SV=1	TMT1B	_ELFSQIK[3hb (K)]GLAGASGK_	1	5959.41
A0A287AIP7	500	K	Long-chain-fatty-acid--CoA ligase OS=Sus scrofa OX=9823 GN=ACSL1 PE=1 SV=2	ACSL1	_IQSSLGGK[3hb (K)]VR_	1	5917.21
A0A287BM44	475	K	Long-chain-fatty-acid--CoA ligase OS=Sus scrofa OX=9823 GN=ACSL1 PE=1 SV=1	ACSL1	_IQSSLGGK[3hb (K)]VR_	1	5917.21
A0A5G2QCS2	394	K	Long-chain-fatty-acid--CoA ligase OS=Sus scrofa OX=9823 GN=ACSL1 PE=1 SV=2	ACSL1	_IQSSLGGK[3hb (K)]VR_	1	5917.21
A0A5G2RDH5	402	K	Long-chain-fatty-acid--CoA ligase OS=Sus scrofa OX=9823 GN=ACSL1 PE=1 SV=2	ACSL1	_IQSSLGGK[3hb (K)]VR_	1	5917.21
A0A5S8LD81	54	K	Arginase OS=Sus scrofa OX=9823 GN=ARG1 PE=1 SV=1	ARG1	_AGLLEK[3hb (K)]LK_	1	5913.53
Q95JC8	39	K	Arginase-1 OS=Sus scrofa OX=9823 GN=ARG1 PE=2 SV=1	ARG1	_AGLLEK[3hb (K)]LK_	1	5913.53
A0A287A8M1	79	K	Isocitrate dehydrogenase [NADP] OS=Sus scrofa OX=9823 GN=IDH1 PE=1 SV=2	IDH1	_K[3hb (K)]YNVGVK_	1	5872.64
A0A8W4FFR8	93	K	Isocitrate dehydrogenase [NADP] OS=Sus scrofa OX=9823 GN=IDH1 PE=1 SV=1	IDH1	_K[3hb (K)]YNVGVK_	1	5872.64
I3LDC7	115	K	Isocitrate dehydrogenase [NADP] OS=Sus scrofa OX=9823 GN=IDH1 PE=1 SV=4	IDH1	_K[3hb (K)]YNVGVK_	1	5872.64
A0A4X1WBI1	116	K	Keratin, type II cytoskeletal 8 OS=Sus scrofa OX=9823 GN=KRT8 PE=1 SV=1	KRT8	_FASFIDK[3hb (K)]VR_	1	5870.98
Q29550	302	K	Liver carboxylesterase OS=Sus scrofa OX=9823 PE=1 SV=1	--	_MK[3hb (K)]FLTLDFHGDQR_	1	5858.93
A0A287A2R9	123	K	14-3-3 protein epsilon OS=Sus scrofa OX=9823 GN=YWHAE PE=1 SV=1	YWHAE	_VFYYK[3hb (K)]MK_	1	5816.35
A0A287ADR1	142	K	Glutathione S-transferase OS=Sus scrofa OX=9823 PE=1 SV=2	--	_SQWLSEK[3hb (K)]FK_	1	5793.92
A0A4X1VMN9	115	K	Electron transfer flavoprotein subunit beta OS=Sus scrofa OX=9823 GN=ETFB PE=1 SV=1	ETFB	_EK[3hb (K)]VDLVLLGK_	1	5779.84
A0A8D0RP19	116	K	Electron transfer flavoprotein subunit beta OS=Sus scrofa OX=9823 GN=ETFB PE=1 SV=1	ETFB	_EK[3hb (K)]VDLVLLGK_	1	5779.84
Q6UAQ8	116	K	Electron transfer flavoprotein subunit beta OS=Sus scrofa OX=9823 GN=ETFB PE=1 SV=3	ETFB	_EK[3hb (K)]VDLVLLGK_	1	5779.84
A0A287B4L9	875	K	carbamoyl-phosphate synthase (ammonia) OS=Sus scrofa OX=9823 GN=CPS1 PE=1 SV=2	CPS1	_LTSIDK[3hb (K)]WFLYK_	1	5748.2
A0A8W4FGV2	883	K	carbamoyl-phosphate synthase (ammonia) OS=Sus scrofa OX=9823 GN=CPS1 PE=1 SV=1	CPS1	_LTSIDK[3hb (K)]WFLYK_	1	5748.2
A0A5G2R4D9	129	K	Glutathione S-transferase OS=Sus scrofa OX=9823 GN=LOC106510200 PE=1 SV=2	LOC106510200	_LKPGYLK[3hb (K)]EIPEILK_	1	5695.96
F6QA08	295	K	Protein disulfide-isomerase OS=Sus scrofa OX=9823 GN=PDIA3 PE=1 SV=1	PDIA3	_K[3hb (K)]LNFAVASR_	1	5665.1
A0A286ZX40	183	K	N-acyl-aliphatic-L-amino acid amidohydrolase OS=Sus scrofa OX=9823 GN=ACY1 PE=1 SV=2	ACY1	_FIEDTAAEK[3hb (K)]LHK_	1	5604.85
A0A287B8H8	218	K	N-acyl-aliphatic-L-amino acid amidohydrolase OS=Sus scrofa OX=9823 GN=ACY1 PE=1 SV=2	ACY1	_FIEDTAAEK[3hb (K)]LHK_	1	5604.85
A0A287BCN4	199	K	Aminoacylase 1 OS=Sus scrofa OX=9823 GN=ACY1 PE=1 SV=2	ACY1	_FIEDTAAEK[3hb (K)]LHK_	1	5604.85
A0A2C9F3H3	218	K	N-acyl-aliphatic-L-amino acid amidohydrolase OS=Sus scrofa OX=9823 GN=ACY1 PE=1 SV=1	ACY1	_FIEDTAAEK[3hb (K)]LHK_	1	5604.85
A0A5G2RAG0	248	K	N-acyl-aliphatic-L-amino acid amidohydrolase OS=Sus scrofa OX=9823 GN=ACY1 PE=1 SV=1	ACY1	_FIEDTAAEK[3hb (K)]LHK_	1	5604.85
A0A5G2RIA6	183	K	N-acyl-aliphatic-L-amino acid amidohydrolase OS=Sus scrofa OX=9823 GN=ACY1 PE=1 SV=1	ACY1	_FIEDTAAEK[3hb (K)]LHK_	1	5604.85
P37111	218	K	Aminoacylase-1 OS=Sus scrofa OX=9823 GN=ACY1 PE=1 SV=2	ACY1	_FIEDTAAEK[3hb (K)]LHK_	1	5604.85
A0A287B4L9	527	K	carbamoyl-phosphate synthase (ammonia) OS=Sus scrofa OX=9823 GN=CPS1 PE=1 SV=2	CPS1	_GVLK[3hb (K)]EYGVK_	1	5529.66
A0A8W4FGV2	535	K	carbamoyl-phosphate synthase (ammonia) OS=Sus scrofa OX=9823 GN=CPS1 PE=1 SV=1	CPS1	_GVLK[3hb (K)]EYGVK_	1	5529.66
A0A2C9F3C3	81	K	3-hydroxyacyl-CoA dehydrogenase OS=Sus scrofa OX=9823 GN=HADH PE=1 SV=1	HADH	_K[3hb (K)]FAENPK_	1	5505.84
P00348	81	K	Hydroxyacyl-coenzyme A dehydrogenase, mitochondrial OS=Sus scrofa OX=9823 GN=HADH PE=1 SV=2	HADH	_K[3hb (K)]FAENPK_	1	5505.84
I3LCW1	1909	K	Fatty acid synthase OS=Sus scrofa OX=9823 GN=FASN PE=1 SV=3	FASN	_GAQK[3hb (K)]LVLTSR_	1	5485.02
A0A287A9G4	326	K	Argininosuccinate synthase OS=Sus scrofa OX=9823 GN=ASS1 PE=1 SV=2	ASS1	_IK[3hb (K)]QGLGLK_	1	5457.2
A0A287AK65	323	K	Argininosuccinate synthase OS=Sus scrofa OX=9823 GN=ASS1 PE=1 SV=2	ASS1	_IK[3hb (K)]QGLGLK_	1	5457.2
A0A286ZI08	269	K	UTP--glucose-1-phosphate uridylyltransferase OS=Sus scrofa OX=9823 GN=UGP2 PE=1 SV=2	UGP2	_GGTLTQYEGK[3hb (K)]LR_	1	5413.02
A0A481C881	301	K	UTP--glucose-1-phosphate uridylyltransferase OS=Sus scrofa OX=9823 GN=UGP2 PE=1 SV=1	UGP2	_GGTLTQYEGK[3hb (K)]LR_	1	5413.02
A0A286ZT13	235	K	Albumin OS=Sus scrofa OX=9823 GN=ALB PE=1 SV=2	ALB	_AFK[3hb (K)]AWSLAR_	1	5305.46
A0A287AMK0	235	K	Albumin OS=Sus scrofa OX=9823 GN=ALB PE=1 SV=2	ALB	_AFK[3hb (K)]AWSLAR_	1	5305.46
F1RUN2	236	K	Albumin OS=Sus scrofa OX=9823 GN=ALB PE=1 SV=2	ALB	_AFK[3hb (K)]AWSLAR_	1	5305.46
P08835	235	K	Albumin OS=Sus scrofa OX=9823 GN=ALB PE=1 SV=2	ALB	_AFK[3hb (K)]AWSLAR_	1	5305.46
F1RMF7	233	K	Glycine N-acyltransferase-like protein OS=Sus scrofa OX=9823 GN=GLYAT PE=1 SV=3	GLYAT	_MAGTK[3hb (K)]LEYR_	1	5289.07
A0A4X1TBI0	41	K	Calreticulin OS=Sus scrofa OX=9823 GN=CALR PE=1 SV=1	CALR	_WIESK[3hb (K)]HKPDFGR_	0.999977	5254.99
A0A8W4F9P2	41	K	Calreticulin OS=Sus scrofa OX=9823 GN=CALR PE=1 SV=1	CALR	_WIESK[3hb (K)]HKPDFGR_	0.999977	5254.99
P28491	41	K	Calreticulin OS=Sus scrofa OX=9823 GN=CALR PE=1 SV=3	CALR	_WIESK[3hb (K)]HKPDFGR_	0.999977	5254.99
Q06AA3	195	K	Regucalcin OS=Sus scrofa OX=9823 GN=RGN PE=2 SV=1	RGN	_SIYK[3hb (K)]MEK_	1	5241.25
A0A5G2QYD9	10	K	Cytochrome b5 OS=Sus scrofa OX=9823 GN=CYB5A PE=1 SV=1	CYB5A	_AVK[3hb (K)]YYTLEEIQK_	1	5214.03
A0A5G2RAT8	10	K	Cytochrome b5 OS=Sus scrofa OX=9823 GN=CYB5A PE=1 SV=1	CYB5A	_AVK[3hb (K)]YYTLEEIQK_	1	5214.03
P00172	10	K	Cytochrome b5 OS=Sus scrofa OX=9823 GN=CYB5A PE=1 SV=3	CYB5A	_AVK[3hb (K)]YYTLEEIQK_	1	5214.03
A0A286ZIM3	291	K	TBC1 domain family member 31 OS=Sus scrofa OX=9823 GN=TBC1D31 PE=4 SV=3	TBC1D31	_VIEDLPK[3hb (K)]R_	1	5094.74
A0A286ZS95	273	K	TBC1 domain family member 31 OS=Sus scrofa OX=9823 GN=TBC1D31 PE=4 SV=2	TBC1D31	_VIEDLPK[3hb (K)]R_	1	5094.74
A0A287B550	358	K	TBC1 domain family member 31 OS=Sus scrofa OX=9823 GN=TBC1D31 PE=4 SV=1	TBC1D31	_VIEDLPK[3hb (K)]R_	1	5094.74
A0A287B5C2	358	K	TBC1 domain family member 31 OS=Sus scrofa OX=9823 GN=TBC1D31 PE=4 SV=1	TBC1D31	_VIEDLPK[3hb (K)]R_	1	5094.74
A0A287B6V7	291	K	TBC1 domain family member 31 OS=Sus scrofa OX=9823 GN=TBC1D31 PE=4 SV=3	TBC1D31	_VIEDLPK[3hb (K)]R_	1	5094.74
A0A287BI27	358	K	TBC1 domain family member 31 OS=Sus scrofa OX=9823 GN=TBC1D31 PE=4 SV=1	TBC1D31	_VIEDLPK[3hb (K)]R_	1	5094.74
A0A287BRR1	309	K	TBC1 domain family member 31 OS=Sus scrofa OX=9823 GN=TBC1D31 PE=4 SV=2	TBC1D31	_VIEDLPK[3hb (K)]R_	1	5094.74
A0A8X9AEN6	358	K	TBC1 domain family member 31 OS=Sus scrofa OX=9823 GN=TBC1D31 PE=4 SV=1	TBC1D31	_VIEDLPK[3hb (K)]R_	1	5094.74
I3LLK8	358	K	TBC1 domain family member 31 OS=Sus scrofa OX=9823 GN=TBC1D31 PE=4 SV=4	TBC1D31	_VIEDLPK[3hb (K)]R_	1	5094.74
A0A287AGU2	424	K	ATP synthase subunit alpha OS=Sus scrofa OX=9823 GN=ATP5F1A PE=1 SV=1	ATP5F1A	_AMK[3hb (K)]QVAGTMK_	1	5079.65
A0A287BBS4	429	K	ATP synthase subunit alpha OS=Sus scrofa OX=9823 GN=ATP5F1A PE=1 SV=2	ATP5F1A	_AMK[3hb (K)]QVAGTMK_	1	5079.65
F1RPS8	413	K	ATP synthase subunit alpha OS=Sus scrofa OX=9823 GN=ATP5F1A PE=1 SV=3	ATP5F1A	_AMK[3hb (K)]QVAGTMK_	1	5079.65
P80021	427	K	ATP synthase subunit alpha, mitochondrial OS=Sus scrofa OX=9823 GN=ATP5F1A PE=1 SV=2	ATP5F1A	_AMK[3hb (K)]QVAGTMK_	1	5079.65
A0A8W4FNG9	460	K	Glutamate dehydrogenase OS=Sus scrofa OX=9823 GN=GLUD1 PE=3 SV=1	GLUD1	_FGK[3hb (K)]HGGTIPIVPTAEFQDR_	1	5057.58
P42174	480	K	Glutamate dehydrogenase 1, mitochondrial OS=Sus scrofa OX=9823 GN=GLUD1 PE=1 SV=2	GLUD1	_FGK[3hb (K)]HGGTIPIVPTAEFQDR_	1	5057.58
F6QA08	421	K	Protein disulfide-isomerase OS=Sus scrofa OX=9823 GN=PDIA3 PE=1 SV=1	PDIA3	_ELGEK[3hb (K)]LR_	1	5041.88
A0A286ZRB6	125	K	UDP-glucuronosyltransferase OS=Sus scrofa OX=9823 GN=LOC100623504 PE=1 SV=2	LOC100623504	_LMTK[3hb (K)]LQK_	1	5034.59
A0A287BPT5	67	K	Sulfurtransferase OS=Sus scrofa OX=9823 GN=TST PE=1 SV=2	TST	_ALVSTK[3hb (K)]WLAESVR_	1	5011.66
F1SKL2	53	K	Sulfurtransferase OS=Sus scrofa OX=9823 GN=TST PE=1 SV=2	TST	_ALVSTK[3hb (K)]WLAESVR_	1	5011.66
A0A287A4Y3	153	K	Ig-like domain-containing protein OS=Sus scrofa OX=9823 PE=1 SV=2	--	_EVNVK[3hb (K)]WK_	1	4998.25
F1STC5	157	K	Ig-like domain-containing protein OS=Sus scrofa OX=9823 PE=1 SV=6	--	_EVNVK[3hb (K)]WK_	1	4998.25
A0A286ZT13	557	K	Albumin OS=Sus scrofa OX=9823 GN=ALB PE=1 SV=2	ALB	_QTALVELLK[3hb (K)]HKPHATEEQLR_	1	4946.65
A0A287AMK0	557	K	Albumin OS=Sus scrofa OX=9823 GN=ALB PE=1 SV=2	ALB	_QTALVELLK[3hb (K)]HKPHATEEQLR_	1	4946.65
F1RUN2	558	K	Albumin OS=Sus scrofa OX=9823 GN=ALB PE=1 SV=2	ALB	_QTALVELLK[3hb (K)]HKPHATEEQLR_	1	4946.65
P08835	557	K	Albumin OS=Sus scrofa OX=9823 GN=ALB PE=1 SV=2	ALB	_QTALVELLK[3hb (K)]HKPHATEEQLR_	1	4946.65
A0A287AES5	524	K	phosphoenolpyruvate carboxykinase (GTP) OS=Sus scrofa OX=9823 GN=PCK2 PE=1 SV=1	PCK2	_GK[3hb (K)]VIMHDPFAMR_	1	4919
A0A8D1TZC9	485	K	phosphoenolpyruvate carboxykinase (GTP) OS=Sus scrofa OX=9823 GN=PCK2 PE=1 SV=1	PCK2	_GK[3hb (K)]VIMHDPFAMR_	1	4919
F6Q6B4	492	K	phosphoenolpyruvate carboxykinase (GTP) OS=Sus scrofa OX=9823 GN=PCK2 PE=1 SV=2	PCK2	_GK[3hb (K)]VIMHDPFAMR_	1	4919
A0A4X1WBI1	11	K	Keratin, type II cytoskeletal 8 OS=Sus scrofa OX=9823 GN=KRT8 PE=1 SV=1	KRT8	_SYK[3hb (K)]VSTSGPR_	1	4913.79
A0A287AT21	133	K	Sorbitol dehydrogenase OS=Sus scrofa OX=9823 GN=SORD PE=1 SV=2	SORD	_FYK[3hb (K)]HNSNFC[Carbamidomethyl (C)]YK_	1	4906.32
A0A287A077	127	K	Phenazine biosynthesis like protein domain containing OS=Sus scrofa OX=9823 GN=PBLD PE=1 SV=1	PBLD	_YSPDTQK[3hb (K)]LLVR_	1	4873.2
A0A286ZKR1	99	K	UDP-glucuronosyltransferase OS=Sus scrofa OX=9823 GN=LOC100515741 PE=1 SV=2	LOC100515741	_QFIEK[3hb (K)]WR_	1	4848.5
A0A287A703	331	K	alcohol dehydrogenase OS=Sus scrofa OX=9823 GN=ADH1C PE=1 SV=1	ADH1C	_DSVPK[3hb (K)]LVADFMAK_	1	4797.47
A0A5G2QDU0	344	K	alcohol dehydrogenase OS=Sus scrofa OX=9823 GN=ADH1C PE=1 SV=1	ADH1C	_DSVPK[3hb (K)]LVADFMAK_	1	4797.47
A0A5G2QGP7	328	K	Alcohol dehydrogenase 1C (class I), gamma polypeptide OS=Sus scrofa OX=9823 GN=ADH1C PE=1 SV=1	ADH1C	_DSVPK[3hb (K)]LVADFMAK_	1	4797.47
A0A5G2QHM7	329	K	Alcohol dehydrogenase 1C (class I), gamma polypeptide OS=Sus scrofa OX=9823 GN=ADH1C PE=1 SV=1	ADH1C	_DSVPK[3hb (K)]LVADFMAK_	1	4797.47
A0A5G2QWD5	134	K	Glutathione S-transferase OS=Sus scrofa OX=9823 PE=1 SV=1	--	_EIPEK[3hb (K)]MKPFSEFLGK_	0.999114	4793.24
A0A5G2QWD5	259	K	Glutathione S-transferase OS=Sus scrofa OX=9823 PE=1 SV=1	--	_EIPEK[3hb (K)]MKPFSEFLGK_	0.999114	4793.24
A0A5G2QXZ4	134	K	Glutathione S-transferase OS=Sus scrofa OX=9823 PE=1 SV=2	--	_EIPEK[3hb (K)]MKPFSEFLGK_	0.999114	4793.24
A0A5G2QXZ4	297	K	Glutathione S-transferase OS=Sus scrofa OX=9823 PE=1 SV=2	--	_EIPEK[3hb (K)]MKPFSEFLGK_	0.999114	4793.24
A0A8W4FFV2	97	K	Endoplasmin OS=Sus scrofa OX=9823 GN=HSP90B1 PE=1 SV=1	HSP90B1	_NK[3hb (K)]EIFLR_	1	4775.75
F1SRK6	97	K	Endoplasmin OS=Sus scrofa OX=9823 GN=HSP90B1 PE=1 SV=4	HSP90B1	_NK[3hb (K)]EIFLR_	1	4775.75
Q29092	97	K	Endoplasmin OS=Sus scrofa OX=9823 GN=HSP90B1 PE=2 SV=3	HSP90B1	_NK[3hb (K)]EIFLR_	1	4775.75
A0A286ZKR1	128	K	UDP-glucuronosyltransferase OS=Sus scrofa OX=9823 GN=LOC100515741 PE=1 SV=2	LOC100515741	_FSDIALK[3hb (K)]LC[Carbamidomethyl (C)]K_	1	4766.19
A0A8W4FIZ5	397	K	Flavin-containing monooxygenase OS=Sus scrofa OX=9823 GN=FMO5 PE=1 SV=1	FMO5	_GLK[3hb (K)]TLPSK_	1	4731.77
F1SDB7	397	K	Flavin-containing monooxygenase 5 OS=Sus scrofa OX=9823 GN=FMO5 PE=1 SV=4	FMO5	_GLK[3hb (K)]TLPSK_	1	4731.77
A0A8W4FQ33	1043	K	IQ motif containing GTPase activating protein 2 OS=Sus scrofa OX=9823 GN=IQGAP2 PE=1 SV=1	IQGAP2	_NK[3hb (K)]LEASIENLR_	1	4702.22
A0A4X1SN56	64	K	Acyl-CoA-binding protein OS=Sus scrofa OX=9823 GN=DBI PE=1 SV=1	DBI	_WDAWNGLK[3hb (K)]GTSK_	1	4700.29
P12026	63	K	Acyl-CoA-binding protein OS=Sus scrofa OX=9823 GN=DBI PE=1 SV=2	DBI	_WDAWNGLK[3hb (K)]GTSK_	1	4700.29
A0A286ZKC5	660	K	Heat shock protein HSP 90-beta OS=Sus scrofa OX=9823 GN=HSP90AB1 PE=1 SV=1	HSP90AB1	_AK[3hb (K)]FENLC[Carbamidomethyl (C)]K_	1	4679.08
A0A287A9T4	559	K	Heat shock protein HSP 90-beta OS=Sus scrofa OX=9823 GN=HSP90AB1 PE=3 SV=1	HSP90AB1	_AK[3hb (K)]FENLC[Carbamidomethyl (C)]K_	1	4679.08
A0A8D1SAM9	570	K	Heat shock protein HSP 90-beta OS=Sus scrofa OX=9823 GN=HSP90AB1 PE=1 SV=1	HSP90AB1	_AK[3hb (K)]FENLC[Carbamidomethyl (C)]K_	1	4679.08
F1RQU2	559	K	Heat shock protein HSP 90-beta OS=Sus scrofa OX=9823 GN=HSP90AB1 PE=1 SV=2	HSP90AB1	_AK[3hb (K)]FENLC[Carbamidomethyl (C)]K_	1	4679.08
A0A5G2QV44	199	K	2,4-dienoyl-CoA reductase [(3E)-enoyl-CoA-producing] OS=Sus scrofa OX=9823 GN=DECR1 PE=1 SV=1	DECR1	_SLAAEWSK[3hb (K)]YGMR_	1	4641.8
A0A5G2R5W7	243	K	2,4-dienoyl-CoA reductase [(3E)-enoyl-CoA-producing] OS=Sus scrofa OX=9823 GN=DECR1 PE=1 SV=1	DECR1	_SLAAEWSK[3hb (K)]YGMR_	1	4641.8
A0A5K1U5Q1	219	K	2,4-dienoyl-CoA reductase [(3E)-enoyl-CoA-producing] OS=Sus scrofa OX=9823 GN=DECR1 PE=1 SV=2	DECR1	_SLAAEWSK[3hb (K)]YGMR_	1	4641.8
F1RPW9	433	K	Elongation factor 1-gamma OS=Sus scrofa OX=9823 GN=EEF1G PE=4 SV=3	EEF1G	_AFNQGK[3hb (K)]IFK_	1	4631.98
Q29387	429	K	Elongation factor 1-gamma (Fragment) OS=Sus scrofa OX=9823 GN=EEF1G PE=2 SV=2	EEF1G	_AFNQGK[3hb (K)]IFK_	1	4631.98
P80928	78	K	Macrophage migration inhibitory factor OS=Sus scrofa OX=9823 GN=MIF PE=1 SV=3	MIF	_SYSK[3hb (K)]LLC[Carbamidomethyl (C)]GLLAER_	1	4609.07
A0A287B4L9	310	K	carbamoyl-phosphate synthase (ammonia) OS=Sus scrofa OX=9823 GN=CPS1 PE=1 SV=2	CPS1	_AYK[3hb (K)]MAMANR_	1	4601.01
A0A8W4FGV2	318	K	carbamoyl-phosphate synthase (ammonia) OS=Sus scrofa OX=9823 GN=CPS1 PE=1 SV=1	CPS1	_AYK[3hb (K)]MAMANR_	1	4601.01
A0A287B4Y1	304	K	Endoplasmic reticulum protein 44 OS=Sus scrofa OX=9823 GN=ERP44 PE=1 SV=1	ERP44	_DVLIPGK[3hb (K)]LK_	1	4540.42
A0A5G2R7S2	326	K	Endoplasmic reticulum protein 44 OS=Sus scrofa OX=9823 GN=ERP44 PE=1 SV=1	ERP44	_DVLIPGK[3hb (K)]LK_	1	4540.42
A0A8W4FCJ6	328	K	Endoplasmic reticulum protein 44 OS=Sus scrofa OX=9823 GN=ERP44 PE=1 SV=1	ERP44	_DVLIPGK[3hb (K)]LK_	1	4540.42
B6CVD6	343	K	Endoplasmic reticulum protein 44 OS=Sus scrofa OX=9823 GN=ERP44 PE=1 SV=1	ERP44	_DVLIPGK[3hb (K)]LK_	1	4540.42
F1SCC9	209	K	Serpin domain-containing protein OS=Sus scrofa OX=9823 GN=LOC106504545 PE=3 SV=3	LOC106504545	_MAAVEAK[3hb (K)]LLPETLR_	1	4528.62
I3LCW1	673	K	Fatty acid synthase OS=Sus scrofa OX=9823 GN=FASN PE=1 SV=3	FASN	_EDVFVK[3hb (K)]EVR_	1	4518.87
P80147	452	K	4-aminobutyrate aminotransferase, mitochondrial OS=Sus scrofa OX=9823 GN=ABAT PE=1 SV=2	ABAT	_NK[3hb (K)]LISIAR_	1	4509.04
A0A287A9Y6	147	K	40S ribosomal protein S7 OS=Sus scrofa OX=9823 GN=RPS7 PE=1 SV=1	RPS7	_VK[3hb (K)]LDGSR_	1	4498.8
A0A5G2QTT1	147	K	40S ribosomal protein S7 OS=Sus scrofa OX=9823 GN=RPS7 PE=1 SV=1	RPS7	_VK[3hb (K)]LDGSR_	1	4498.8
A0A4X1TBI0	55	K	Calreticulin OS=Sus scrofa OX=9823 GN=CALR PE=1 SV=1	CALR	_FVLSSGK[3hb (K)]FYGDQEK_	1	4496.2
A0A8W4F9P2	55	K	Calreticulin OS=Sus scrofa OX=9823 GN=CALR PE=1 SV=1	CALR	_FVLSSGK[3hb (K)]FYGDQEK_	1	4496.2
P28491	55	K	Calreticulin OS=Sus scrofa OX=9823 GN=CALR PE=1 SV=3	CALR	_FVLSSGK[3hb (K)]FYGDQEK_	1	4496.2
F1SNJ5	253	K	3-oxo-5-beta-steroid 4-dehydrogenase isoform 1 OS=Sus scrofa OX=9823 GN=AKR1D1 PE=1 SV=3	AKR1D1	_YNK[3hb (K)]TAAQVVLR_	1	4495.73
A0A287B481	854	K	aldehyde oxidase OS=Sus scrofa OX=9823 GN=AOX1 PE=1 SV=1	AOX1	_HPYLGK[3hb (K)]YK_	1	4487.58
A0A286ZKC5	708	K	Heat shock protein HSP 90-beta OS=Sus scrofa OX=9823 GN=HSP90AB1 PE=1 SV=1	HSP90AB1	_IMK[3hb (K)]AQALR_	1	4481.53
A0A287A9T4	607	K	Heat shock protein HSP 90-beta OS=Sus scrofa OX=9823 GN=HSP90AB1 PE=3 SV=1	HSP90AB1	_IMK[3hb (K)]AQALR_	1	4481.53
A0A8D1SAM9	618	K	Heat shock protein HSP 90-beta OS=Sus scrofa OX=9823 GN=HSP90AB1 PE=1 SV=1	HSP90AB1	_IMK[3hb (K)]AQALR_	1	4481.53
F1RQU2	607	K	Heat shock protein HSP 90-beta OS=Sus scrofa OX=9823 GN=HSP90AB1 PE=1 SV=2	HSP90AB1	_IMK[3hb (K)]AQALR_	1	4481.53
A0A2C9F385	117	K	Epoxide hydrolase OS=Sus scrofa OX=9823 GN=EPHX1 PE=3 SV=1	EPHX1	_YPHFK[3hb (K)]TK_	1	4478.98
P79381	117	K	Epoxide hydrolase 1 OS=Sus scrofa OX=9823 GN=EPHX1 PE=2 SV=1	EPHX1	_YPHFK[3hb (K)]TK_	1	4478.98
A0A286ZT13	498	K	Albumin OS=Sus scrofa OX=9823 GN=ALB PE=1 SV=2	ALB	_VTK[3hb (K)]C[Carbamidomethyl (C)]C[Carbamidomethyl (C)]TESLVNR_	1	4470.31
A0A287AMK0	498	K	Albumin OS=Sus scrofa OX=9823 GN=ALB PE=1 SV=2	ALB	_VTK[3hb (K)]C[Carbamidomethyl (C)]C[Carbamidomethyl (C)]TESLVNR_	1	4470.31
F1RUN2	499	K	Albumin OS=Sus scrofa OX=9823 GN=ALB PE=1 SV=2	ALB	_VTK[3hb (K)]C[Carbamidomethyl (C)]C[Carbamidomethyl (C)]TESLVNR_	1	4470.31
P08835	498	K	Albumin OS=Sus scrofa OX=9823 GN=ALB PE=1 SV=2	ALB	_VTK[3hb (K)]C[Carbamidomethyl (C)]C[Carbamidomethyl (C)]TESLVNR_	1	4470.31
A0A287B4L9	793	K	carbamoyl-phosphate synthase (ammonia) OS=Sus scrofa OX=9823 GN=CPS1 PE=1 SV=2	CPS1	_IGSSMK[3hb (K)]SVGEVMAIGR_	1	4461.26
A0A8W4FGV2	801	K	carbamoyl-phosphate synthase (ammonia) OS=Sus scrofa OX=9823 GN=CPS1 PE=1 SV=1	CPS1	_IGSSMK[3hb (K)]SVGEVMAIGR_	1	4461.26
A0A5G2QM00	354	K	C-1-tetrahydrofolate synthase, cytoplasmic OS=Sus scrofa OX=9823 GN=MTHFD1 PE=1 SV=1	MTHFD1	_AK[3hb (K)]VLLSSLER_	1	4438.36
F1SA74	354	K	C-1-tetrahydrofolate synthase, cytoplasmic OS=Sus scrofa OX=9823 GN=MTHFD1 PE=1 SV=3	MTHFD1	_AK[3hb (K)]VLLSSLER_	1	4438.36
A0A5G2QD62	240	K	Mevalonate kinase OS=Sus scrofa OX=9823 GN=MVK PE=1 SV=1	MVK	_STK[3hb (K)]ALVASVR_	1	4430.14
A0A5G2QPP9	240	K	Mevalonate kinase OS=Sus scrofa OX=9823 GN=MVK PE=1 SV=1	MVK	_STK[3hb (K)]ALVASVR_	1	4430.14
A0A8W4FBN2	188	K	Mevalonate kinase OS=Sus scrofa OX=9823 GN=MVK PE=1 SV=1	MVK	_STK[3hb (K)]ALVASVR_	1	4430.14
A0A8W4FI01	240	K	Mevalonate kinase OS=Sus scrofa OX=9823 GN=MVK PE=1 SV=1	MVK	_STK[3hb (K)]ALVASVR_	1	4430.14
A0A4X1WBI1	478	K	Keratin, type II cytoskeletal 8 OS=Sus scrofa OX=9823 GN=KRT8 PE=1 SV=1	KRT8	_DGK[3hb (K)]LVSESSDVLSK_	1	4406.91
A0A286ZKR1	142	K	UDP-glucuronosyltransferase OS=Sus scrofa OX=9823 GN=LOC100515741 PE=1 SV=2	LOC100515741	_FMTK[3hb (K)]LQESR_	1	4402.1
Q29228	344	K	4-trimethylaminobutyraldehyde dehydrogenase OS=Sus scrofa OX=9823 GN=ALDH9A1 PE=2 SV=2	ALDH9A1	_ILGFVK[3hb (K)]VAK_	1	4401.18
A0A288CFT0	186	K	Triosephosphate isomerase OS=Sus scrofa OX=9823 GN=TPI1 PE=1 SV=1	TPI1	_VVFEQTK[3hb (K)]VIADNVK_	1	4397.72
D0G7F6	149	K	Triosephosphate isomerase OS=Sus scrofa OX=9823 GN=TPI1 PE=1 SV=1	TPI1	_VVFEQTK[3hb (K)]VIADNVK_	1	4397.72
A0A286ZYU8	580	K	10-formyltetrahydrofolate dehydrogenase OS=Sus scrofa OX=9823 GN=ALDH1L1 PE=1 SV=1	ALDH1L1	_FAELTLK[3hb (K)]AGIPK_	1	4395.77
A0A287AGX6	43	K	Glutathione S-transferase OS=Sus scrofa OX=9823 PE=1 SV=3	--	_FIENPNDLNK[3hb (K)]LK_	1	4384.74
A0A5G2QYS5	114	K	Glutathione S-transferase OS=Sus scrofa OX=9823 PE=1 SV=2	--	_FIENPNDLNK[3hb (K)]LK_	1	4384.74
A0A287A7F6	250	K	Prohibitin OS=Sus scrofa OX=9823 GN=PHB2 PE=1 SV=2	PHB2	_NPGYIK[3hb (K)]LR_	1	4362.92
A0A287B037	250	K	Prohibitin OS=Sus scrofa OX=9823 GN=PHB2 PE=1 SV=2	PHB2	_NPGYIK[3hb (K)]LR_	1	4362.92
A0A5G2QCF6	212	K	Prohibitin OS=Sus scrofa OX=9823 GN=PHB2 PE=1 SV=2	PHB2	_NPGYIK[3hb (K)]LR_	1	4362.92
A0A5G2QT83	250	K	Prohibitin OS=Sus scrofa OX=9823 GN=PHB2 PE=1 SV=2	PHB2	_NPGYIK[3hb (K)]LR_	1	4362.92
I3LQN4	212	K	Prohibitin OS=Sus scrofa OX=9823 GN=PHB2 PE=3 SV=2	PHB2	_NPGYIK[3hb (K)]LR_	1	4362.92
A0A8D0UYT1	283	K	Cystathionine gamma-lyase OS=Sus scrofa OX=9823 GN=CTH PE=1 SV=1	CTH	_GLK[3hb (K)]TLQVR_	1	4346.93
Q19QT7	260	K	Cystathionine gamma-lyase OS=Sus scrofa OX=9823 GN=CTH PE=2 SV=1	CTH	_GLK[3hb (K)]TLQVR_	1	4346.93
A0A5G2QTJ4	56	K	very-long-chain enoyl-CoA reductase OS=Sus scrofa OX=9823 GN=TECR PE=1 SV=1	TECR	_EK[3hb (K)]LC[Carbamidomethyl (C)]FLDK_	1	4323.67
A0A8W4FQ16	56	K	very-long-chain enoyl-CoA reductase OS=Sus scrofa OX=9823 GN=TECR PE=1 SV=1	TECR	_EK[3hb (K)]LC[Carbamidomethyl (C)]FLDK_	1	4323.67
A0A287ADK3	109	K	Aldehyde dehydrogenase 7 family member A1 OS=Sus scrofa OX=9823 GN=ALDH7A1 PE=1 SV=2	ALDH7A1	_IWADIPAPK[3hb (K)]R_	1	4320.9
A0A287AWM0	109	K	aldehyde dehydrogenase (NAD(+)) OS=Sus scrofa OX=9823 GN=ALDH7A1 PE=1 SV=1	ALDH7A1	_IWADIPAPK[3hb (K)]R_	1	4320.9
A0A5K1VST3	196	K	Glutathione S-transferase OS=Sus scrofa OX=9823 GN=GSTA1 PE=1 SV=1	GSTA1	_K[3hb (K)]FLQPGSQR_	1	4300.21
F1S7C9	271	K	Glutathione S-transferase OS=Sus scrofa OX=9823 GN=GSTA1 PE=1 SV=4	GSTA1	_K[3hb (K)]FLQPGSQR_	1	4300.21
P51781	196	K	Glutathione S-transferase alpha M14 OS=Sus scrofa OX=9823 PE=2 SV=2	--	_K[3hb (K)]FLQPGSQR_	1	4300.21
A0A287AL94	545	K	Alpha-1,4 glucan phosphorylase OS=Sus scrofa OX=9823 GN=PYGL PE=1 SV=1	PYGL	_LK[3hb (K)]FSQFLEK_	1	4285.27
A0A5G2RC42	511	K	Alpha-1,4 glucan phosphorylase OS=Sus scrofa OX=9823 GN=PYGL PE=1 SV=1	PYGL	_LK[3hb (K)]FSQFLEK_	1	4285.27
A0A287BIX0	146	K	Transmembrane p24 trafficking protein 9 OS=Sus scrofa OX=9823 GN=TMED9 PE=1 SV=2	TMED9	_DK[3hb (K)]LSELQLR_	1	4188.31
F1S3E0	160	K	Transmembrane emp24 domain-containing protein 9 OS=Sus scrofa OX=9823 GN=TMED9 PE=1 SV=3	TMED9	_DK[3hb (K)]LSELQLR_	1	4188.31
A0A287A3Y9	175	K	Aldo-keto reductase family 1 member A1 OS=Sus scrofa OX=9823 GN=AKR1A1 PE=3 SV=1	AKR1A1	_ALEALVAK[3hb (K)]GLVR_	1	4182.56
A0A5S6GLX4	177	K	Aldo-keto reductase family 1 member A1 OS=Sus scrofa OX=9823 GN=AKR1A1 PE=3 SV=1	AKR1A1	_ALEALVAK[3hb (K)]GLVR_	1	4182.56
P50578	153	K	Aldo-keto reductase family 1 member A1 OS=Sus scrofa OX=9823 GN=AKR1A1 PE=1 SV=3	AKR1A1	_ALEALVAK[3hb (K)]GLVR_	1	4182.56
A0A8W4FCQ5	221	K	Histone H2B OS=Sus scrofa OX=9823 GN=H1-2 PE=3 SV=1	H1-2	_VLK[3hb (K)]QVHPDTGISSK_	1	4178.59
A0A8W4FNG9	70	K	Glutamate dehydrogenase OS=Sus scrofa OX=9823 GN=GLUD1 PE=3 SV=1	GLUD1	_LVEDLK[3hb (K)]TR_	1	4170.22
P42174	90	K	Glutamate dehydrogenase 1, mitochondrial OS=Sus scrofa OX=9823 GN=GLUD1 PE=1 SV=2	GLUD1	_LVEDLK[3hb (K)]TR_	1	4170.22
A0A287BIL8	373	K	78 kDa glucose-regulated protein OS=Sus scrofa OX=9823 GN=HSPA5 PE=1 SV=2	HSPA5	_IPK[3hb (K)]IQQLVK_	1	4153.68
P62936	125	K	Peptidyl-prolyl cis-trans isomerase A OS=Sus scrofa OX=9823 GN=PPIA PE=1 SV=2	PPIA	_TEWLDGK[3hb (K)]HVVFGK_	1	4121.82
A0A5G2QGL7	221	K	Uricase OS=Sus scrofa OX=9823 GN=UOX PE=3 SV=1	UOX	_SIVLQK[3hb (K)]FAGPYDK_	1	4103.76
I3LL15	221	K	Uricase OS=Sus scrofa OX=9823 GN=UOX PE=3 SV=2	UOX	_SIVLQK[3hb (K)]FAGPYDK_	1	4103.76
Q29550	275	K	Liver carboxylesterase OS=Sus scrofa OX=9823 PE=1 SV=1	--	_QIAVLAGC[Carbamidomethyl (C)]K[3hb (K)]TTTSAVFVHC[Carbamidomethyl (C)]LR_	1	4091.65
P50441	209	K	Glycine amidinotransferase, mitochondrial OS=Sus scrofa OX=9823 GN=GATM PE=1 SV=2	GATM	_GAK[3hb (K)]WTTAPK_	1	4065.12
A0A287A4Z2	130	K	Superoxide dismutase OS=Sus scrofa OX=9823 GN=SOD2 PE=1 SV=2	SOD2	_DFGSFEK[3hb (K)]FK_	1	4053.37
A0A8D1M3L0	375	K	Aspartate aminotransferase OS=Sus scrofa OX=9823 GN=GOT2 PE=1 SV=1	GOT2	_TQLVSNLK[3hb (K)]K_	1	4047.47
P00506	363	K	Aspartate aminotransferase, mitochondrial OS=Sus scrofa OX=9823 GN=GOT2 PE=1 SV=2	GOT2	_TQLVSNLK[3hb (K)]K_	1	4047.47
Q29228	366	K	4-trimethylaminobutyraldehyde dehydrogenase OS=Sus scrofa OX=9823 GN=ALDH9A1 PE=2 SV=2	ALDH9A1	_VLC[Carbamidomethyl (C)]GGDLYVPEDPK[3hb (K)]LK_	1	4033.68
A0A287A8S8	28	K	phosphopyruvate hydratase OS=Sus scrofa OX=9823 GN=ENO1 PE=1 SV=1	ENO1	_GNPTVEVDLHTAK[3hb (K)]GLFR_	1	4024.31
A0A480WPU1	28	K	phosphopyruvate hydratase OS=Sus scrofa OX=9823 GN=ENO1 PE=1 SV=1	ENO1	_GNPTVEVDLHTAK[3hb (K)]GLFR_	1	4024.31
A0A8W4F8Y9	28	K	phosphopyruvate hydratase OS=Sus scrofa OX=9823 GN=ENO1 PE=1 SV=1	ENO1	_GNPTVEVDLHTAK[3hb (K)]GLFR_	1	4024.31
A0A4X1VLB3	385	K	Glucosidase 2 subunit beta OS=Sus scrofa OX=9823 GN=PRKCSH PE=1 SV=1	PRKCSH	_NK[3hb (K)]FEEAER_	1	4024.04
F1S596	385	K	Glucosidase 2 subunit beta OS=Sus scrofa OX=9823 GN=PRKCSH PE=1 SV=1	PRKCSH	_NK[3hb (K)]FEEAER_	1	4024.04
A0A5S6G0V8	215	K	Carbonic anhydrase OS=Sus scrofa OX=9823 GN=CA3 PE=1 SV=1	CA3	_EPITVSSDQMAK[3hb (K)]LR_	1	3996.06
Q5S1S4	224	K	Carbonic anhydrase 3 OS=Sus scrofa OX=9823 GN=CA3 PE=2 SV=3	CA3	_EPITVSSDQMAK[3hb (K)]LR_	1	3996.06
A0A480KJB8	157	K	Malate dehydrogenase OS=Sus scrofa OX=9823 GN=MDH2 PE=3 SV=1	MDH2	_K[3hb (K)]HGVYNPNK_	1	3931.14
P00346	157	K	Malate dehydrogenase, mitochondrial OS=Sus scrofa OX=9823 GN=MDH2 PE=1 SV=2	MDH2	_K[3hb (K)]HGVYNPNK_	1	3931.14
A0A8Q9BVZ2	240	K	Glycine N-methyltransferase OS=Sus scrofa OX=9823 GN=GNMT PE=3 SV=2	GNMT	_GSPGLSK[3hb (K)]FR_	1	3930.86
Q29555	240	K	Glycine N-methyltransferase OS=Sus scrofa OX=9823 GN=GNMT PE=1 SV=2	GNMT	_GSPGLSK[3hb (K)]FR_	1	3930.86
A0A5G2QPD2	119	K	Cytochrome c oxidase subunit 4 OS=Sus scrofa OX=9823 GN=COX4I1 PE=1 SV=1	COX4I1	_LK[3hb (K)]FNESFAEMNR_	1	3883.97
I3LER5	85	K	Cytochrome c oxidase subunit 4 OS=Sus scrofa OX=9823 GN=COX4I1 PE=1 SV=2	COX4I1	_LK[3hb (K)]FNESFAEMNR_	1	3883.97
P00355	225	K	Glyceraldehyde-3-phosphate dehydrogenase OS=Sus scrofa OX=9823 GN=GAPDH PE=1 SV=4	GAPDH	_VIPELNGK[3hb (K)]LTGMAFR_	1	3876.36
A0A5G2RBI3	609	K	Annexin OS=Sus scrofa OX=9823 GN=ANXA6 PE=1 SV=2	ANXA6	_NKPLFFADK[3hb (K)]LYK_	1	3844.37
F1S0V3	606	K	Annexin OS=Sus scrofa OX=9823 GN=ANXA6 PE=1 SV=4	ANXA6	_NKPLFFADK[3hb (K)]LYK_	1	3844.37
A0A5G2R020	791	K	GB1/RHD3-type G domain-containing protein OS=Sus scrofa OX=9823 GN=LOC102161784 PE=3 SV=1	LOC102161784	_LK[3hb (K)]TQEVLLGK_	1	3829.93
A0A4X1WBI1	109	K	Keratin, type II cytoskeletal 8 OS=Sus scrofa OX=9823 GN=KRT8 PE=1 SV=1	KRT8	_TLNNK[3hb (K)]FASFIDK_	1	3828.04
A0A4X1V8M2	27	K	Mitochondrial pyruvate carrier OS=Sus scrofa OX=9823 GN=MPC2 PE=1 SV=1	MPC2	_VELLLPEK[3hb (K)]LRPLYNHPAGPR_	1	3802.63
F1RPU8	27	K	Mitochondrial pyruvate carrier OS=Sus scrofa OX=9823 GN=MPC2 PE=1 SV=4	MPC2	_VELLLPEK[3hb (K)]LRPLYNHPAGPR_	1	3802.63
A0A480P2S5	383	K	Antithrombin-III OS=Sus scrofa OX=9823 GN=SERPINC1 PE=1 SV=1	SERPINC1	_AK[3hb (K)]LPGIVAEGR_	1	3784.25
A0A5G2QUE0	351	K	Antithrombin-III OS=Sus scrofa OX=9823 GN=SERPINC1 PE=1 SV=1	SERPINC1	_AK[3hb (K)]LPGIVAEGR_	1	3784.25
A0A8W4FNA5	373	K	Antithrombin-III OS=Sus scrofa OX=9823 GN=SERPINC1 PE=1 SV=1	SERPINC1	_AK[3hb (K)]LPGIVAEGR_	1	3784.25
F2Z5E2	337	K	Serpin family C member 1 OS=Sus scrofa OX=9823 GN=SERPINC1 PE=1 SV=2	SERPINC1	_AK[3hb (K)]LPGIVAEGR_	1	3784.25
Q29228	63	K	4-trimethylaminobutyraldehyde dehydrogenase OS=Sus scrofa OX=9823 GN=ALDH9A1 PE=2 SV=2	ALDH9A1	_AAFK[3hb (K)]IWSQK_	1	3765.82
A0A8W4FCU2	972	K	Myosin-9 OS=Sus scrofa OX=9823 GN=MYH9 PE=1 SV=1	MYH9	_VTTEAK[3hb (K)]LK_	1	3759.42
A0A287AGU2	164	K	ATP synthase subunit alpha OS=Sus scrofa OX=9823 GN=ATP5F1A PE=1 SV=1	ATP5F1A	_GPIGSK[3hb (K)]TR_	1	3754.78
A0A287BBS4	169	K	ATP synthase subunit alpha OS=Sus scrofa OX=9823 GN=ATP5F1A PE=1 SV=2	ATP5F1A	_GPIGSK[3hb (K)]TR_	1	3754.78
F1RPS8	153	K	ATP synthase subunit alpha OS=Sus scrofa OX=9823 GN=ATP5F1A PE=1 SV=3	ATP5F1A	_GPIGSK[3hb (K)]TR_	1	3754.78
P80021	167	K	ATP synthase subunit alpha, mitochondrial OS=Sus scrofa OX=9823 GN=ATP5F1A PE=1 SV=2	ATP5F1A	_GPIGSK[3hb (K)]TR_	1	3754.78
F1SUP2	132	K	Signal peptidase complex subunit 2 OS=Sus scrofa OX=9823 GN=SPCS2 PE=1 SV=5	SPCS2	_VLLEK[3hb (K)]YK_	1	3746.82
A0A286ZV95	143	K	Transmembrane emp24 domain-containing protein 10 OS=Sus scrofa OX=9823 GN=TMED10 PE=1 SV=1	TMED10	_VEK[3hb (K)]LKPLEVELR_	0.994796	3744.21
A0A8W4FCU2	1302	K	Myosin-9 OS=Sus scrofa OX=9823 GN=MYH9 PE=1 SV=1	MYH9	_QK[3hb (K)]LSLSTK_	1	3743.33
A0A286ZYE6	384	K	Isocitrate dehydrogenase [NADP] OS=Sus scrofa OX=9823 GN=IDH2 PE=3 SV=2	IDH2	_GK[3hb (K)]LDGNQDLIR_	1	3740.29
P33198	353	K	Isocitrate dehydrogenase [NADP], mitochondrial (Fragment) OS=Sus scrofa OX=9823 GN=IDH2 PE=1 SV=1	IDH2	_GK[3hb (K)]LDGNQDLIR_	1	3740.29
A0A287A8M1	421	K	Isocitrate dehydrogenase [NADP] OS=Sus scrofa OX=9823 GN=IDH1 PE=1 SV=2	IDH1	_IK[3hb (K)]LAQAK_	1	3701.58
A0A8W4FFR8	435	K	Isocitrate dehydrogenase [NADP] OS=Sus scrofa OX=9823 GN=IDH1 PE=1 SV=1	IDH1	_IK[3hb (K)]LAQAK_	1	3701.58
I3LDC7	457	K	Isocitrate dehydrogenase [NADP] OS=Sus scrofa OX=9823 GN=IDH1 PE=1 SV=4	IDH1	_IK[3hb (K)]LAQAK_	1	3701.58
A0A5G2QV44	213	K	2,4-dienoyl-CoA reductase [(3E)-enoyl-CoA-producing] OS=Sus scrofa OX=9823 GN=DECR1 PE=1 SV=1	DECR1	_FNVIQPGPIK[3hb (K)]TK_	1	3622.64
A0A5G2R5W7	257	K	2,4-dienoyl-CoA reductase [(3E)-enoyl-CoA-producing] OS=Sus scrofa OX=9823 GN=DECR1 PE=1 SV=1	DECR1	_FNVIQPGPIK[3hb (K)]TK_	1	3622.64
A0A5K1U5Q1	233	K	2,4-dienoyl-CoA reductase [(3E)-enoyl-CoA-producing] OS=Sus scrofa OX=9823 GN=DECR1 PE=1 SV=2	DECR1	_FNVIQPGPIK[3hb (K)]TK_	1	3622.64
A0A286ZLE4	119	K	Calnexin OS=Sus scrofa OX=9823 GN=CANX PE=1 SV=2	CANX	_LPGDK[3hb (K)]GLVLLSR_	1	3585.62
A0A287ASN5	119	K	Calnexin OS=Sus scrofa OX=9823 GN=CANX PE=1 SV=2	CANX	_LPGDK[3hb (K)]GLVLLSR_	1	3585.62
A0A4X1VV61	119	K	Calnexin OS=Sus scrofa OX=9823 GN=CANX PE=1 SV=1	CANX	_LPGDK[3hb (K)]GLVLLSR_	1	3585.62
F1S441	119	K	Calnexin OS=Sus scrofa OX=9823 GN=CANX PE=1 SV=2	CANX	_LPGDK[3hb (K)]GLVLLSR_	1	3585.62
P16549	177	K	Flavin-containing monooxygenase 1 OS=Sus scrofa OX=9823 GN=FMO1 PE=1 SV=3	FMO1	_QYK[3hb (K)]HPDIFK_	1	3560.06
A0A4X1VNM5	136	K	Acyl-CoA thioesterase 13 OS=Sus scrofa OX=9823 GN=ACOT13 PE=1 SV=1	ACOT13	_HTK[3hb (K)]HLGTA_	1	3559.47
F1S814	377	K	Phosphoglucomutase-1 OS=Sus scrofa OX=9823 GN=PGM1 PE=1 SV=5	PGM1	_VANATK[3hb (K)]IALYETPTGWK_	1	3549.26
A0A5G2QES1	705	K	Aminopeptidase OS=Sus scrofa OX=9823 GN=NPEPPS PE=1 SV=1	NPEPPS	_GLVLGK[3hb (K)]LGK_	1	3536.53
A0A5G2R745	677	K	Aminopeptidase OS=Sus scrofa OX=9823 GN=NPEPPS PE=1 SV=2	NPEPPS	_GLVLGK[3hb (K)]LGK_	1	3536.53
A0A5G2RND7	653	K	Aminopeptidase OS=Sus scrofa OX=9823 GN=NPEPPS PE=1 SV=1	NPEPPS	_GLVLGK[3hb (K)]LGK_	1	3536.53
F1RWJ6	737	K	Aminopeptidase OS=Sus scrofa OX=9823 GN=NPEPPS PE=1 SV=4	NPEPPS	_GLVLGK[3hb (K)]LGK_	1	3536.53
A0A8D0PDF1	148	K	Lactoylglutathione lyase OS=Sus scrofa OX=9823 GN=GLO1 PE=1 SV=1	GLO1	_FEELGVK[3hb (K)]FVK_	1	3527.65
A0A480PLY3	11	K	14-3-3 protein zeta/delta OS=Sus scrofa OX=9823 GN=YWHAZ PE=1 SV=1	YWHAZ	_AK[3hb (K)]LAEQAER_	1	3511.36
A0A8D1VQI7	11	K	14-3-3 protein zeta/delta OS=Sus scrofa OX=9823 GN=YWHAZ PE=1 SV=1	YWHAZ	_AK[3hb (K)]LAEQAER_	1	3511.36
A0A8D1VQU8	28	K	14-3-3 protein zeta/delta OS=Sus scrofa OX=9823 GN=YWHAZ PE=1 SV=1	YWHAZ	_AK[3hb (K)]LAEQAER_	1	3511.36
A0A8W4F9U0	13	K	14-3-3 protein zeta/delta OS=Sus scrofa OX=9823 GN=YWHAZ PE=1 SV=1	YWHAZ	_AK[3hb (K)]LAEQAER_	1	3511.36
A0A8W4FCA3	11	K	14-3-3 protein zeta/delta OS=Sus scrofa OX=9823 GN=YWHAZ PE=1 SV=1	YWHAZ	_AK[3hb (K)]LAEQAER_	1	3511.36
F1STR9	11	K	Stratifin OS=Sus scrofa OX=9823 GN=SFN PE=1 SV=3	SFN	_AK[3hb (K)]LAEQAER_	1	3511.36
F2Z558	26	K	14-3-3 protein zeta/delta OS=Sus scrofa OX=9823 GN=YWHAZ PE=1 SV=4	YWHAZ	_AK[3hb (K)]LAEQAER_	1	3511.36
A0A287BB42	253	K	Estradiol 17-beta-dehydrogenase 2 OS=Sus scrofa OX=9823 GN=HSD17B2 PE=1 SV=1	HSD17B2	_ELSK[3hb (K)]WGVK_	1	3511.05
A0A287AY35	75	K	Electron transfer flavoprotein subunit alpha OS=Sus scrofa OX=9823 GN=ETFA PE=1 SV=2	ETFA	_VAGVAK[3hb (K)]VLVAQHDAYK_	1	3510.66
A0A5G2QRE7	75	K	Electron transfer flavoprotein subunit alpha OS=Sus scrofa OX=9823 GN=ETFA PE=1 SV=1	ETFA	_VAGVAK[3hb (K)]VLVAQHDAYK_	1	3510.66
A0A288CFT0	231	K	Triosephosphate isomerase OS=Sus scrofa OX=9823 GN=TPI1 PE=1 SV=1	TPI1	_GWLK[3hb (K)]THVSEAVAQSTR_	1	3501.1
D0G7F6	194	K	Triosephosphate isomerase OS=Sus scrofa OX=9823 GN=TPI1 PE=1 SV=1	TPI1	_GWLK[3hb (K)]THVSEAVAQSTR_	1	3501.1
A0A8W4FNG9	343	K	Glutamate dehydrogenase OS=Sus scrofa OX=9823 GN=GLUD1 PE=3 SV=1	GLUD1	_LQHGTILGFPK[3hb (K)]AK_	1	3486.68
P42174	363	K	Glutamate dehydrogenase 1, mitochondrial OS=Sus scrofa OX=9823 GN=GLUD1 PE=1 SV=2	GLUD1	_LQHGTILGFPK[3hb (K)]AK_	1	3486.68
A0A4X1SSR6	266	K	Catalase OS=Sus scrofa OX=9823 GN=CAT PE=1 SV=1	CAT	_TDQGIK[3hb (K)]NLSVEDAAR_	1	3473.34
A0A287B1V1	252	K	Short/branched chain specific acyl-CoA dehydrogenase, mitochondrial OS=Sus scrofa OX=9823 GN=ACADSB PE=1 SV=2	ACADSB	_VGKPENK[3hb (K)]LGIR_	0.999998	3455.05
F1SED0	251	K	Short/branched chain specific acyl-CoA dehydrogenase, mitochondrial OS=Sus scrofa OX=9823 GN=ACADSB PE=1 SV=4	ACADSB	_VGKPENK[3hb (K)]LGIR_	0.999998	3455.05
F1S762	422	K	Sterol carrier protein 2 OS=Sus scrofa OX=9823 GN=PODN PE=1 SV=4	PODN	_K[3hb (K)]IGGIFAFK_	1	3431.66
F6QA08	334	K	Protein disulfide-isomerase OS=Sus scrofa OX=9823 GN=PDIA3 PE=1 SV=1	PDIA3	_GEK[3hb (K)]FVMQEEFSR_	1	3401.62
F1RWZ4	85	K	Enoyl-CoA delta isomerase 2 OS=Sus scrofa OX=9823 GN=ECI2 PE=1 SV=3	ECI2	_EDPGNEVK[3hb (K)]LK_	1	3398.97
F1S1E7	153	K	Dihydropyrimidinase OS=Sus scrofa OX=9823 GN=DPYS PE=1 SV=3	DPYS	_ILTQEK[3hb (K)]GVNSFK_	1	3389.02
A0A286ZN35	196	K	Serine hydroxymethyltransferase OS=Sus scrofa OX=9823 GN=SHMT1 PE=1 SV=1	SHMT1	_LFHPK[3hb (K)]LIIAGTSC[Carbamidomethyl (C)]YSR_	1	3381.79
A0A286ZSR0	358	K	Serine hydroxymethyltransferase OS=Sus scrofa OX=9823 GN=SHMT1 PE=1 SV=1	SHMT1	_LFHPK[3hb (K)]LIIAGTSC[Carbamidomethyl (C)]YSR_	1	3381.79
A0A287AIN1	196	K	Serine hydroxymethyltransferase OS=Sus scrofa OX=9823 GN=SHMT1 PE=1 SV=1	SHMT1	_LFHPK[3hb (K)]LIIAGTSC[Carbamidomethyl (C)]YSR_	1	3381.79
F1RFI1	202	K	Elongation factor Tu OS=Sus scrofa OX=9823 GN=TUFM PE=1 SV=2	TUFM	_ILAEGGGAK[3hb (K)]FK_	1	3376.82
A0A8W4FNG9	163	K	Glutamate dehydrogenase OS=Sus scrofa OX=9823 GN=GLUD1 PE=3 SV=1	GLUD1	_C[Carbamidomethyl (C)]AVVDVPFGGAK[3hb (K)]AGVK_	1	3353.1
P42174	183	K	Glutamate dehydrogenase 1, mitochondrial OS=Sus scrofa OX=9823 GN=GLUD1 PE=1 SV=2	GLUD1	_C[Carbamidomethyl (C)]AVVDVPFGGAK[3hb (K)]AGVK_	1	3353.1
A0A5G2QUN4	299	K	Phosphoserine aminotransferase OS=Sus scrofa OX=9823 GN=PSAT1 PE=1 SV=1	PSAT1	_SK[3hb (K)]MNIPFR_	1	3347.11
F1SIJ9	306	K	Phosphoserine aminotransferase OS=Sus scrofa OX=9823 GN=PSAT1 PE=1 SV=4	PSAT1	_SK[3hb (K)]MNIPFR_	1	3347.11
Q865F1	446	K	Microsomal triglyceride transfer protein large subunit OS=Sus scrofa OX=9823 GN=MTTP PE=2 SV=1	MTTP	_LC[Carbamidomethyl (C)]QNEGC[Carbamidomethyl (C)]K[3hb (K)]LK_	1	3319.87
A0A287AGU2	536	K	ATP synthase subunit alpha OS=Sus scrofa OX=9823 GN=ATP5F1A PE=1 SV=1	ATP5F1A	_ISEETDAK[3hb (K)]LK_	1	3310.13
A0A287BBS4	541	K	ATP synthase subunit alpha OS=Sus scrofa OX=9823 GN=ATP5F1A PE=1 SV=2	ATP5F1A	_ISEETDAK[3hb (K)]LK_	1	3310.13
F1RPS8	525	K	ATP synthase subunit alpha OS=Sus scrofa OX=9823 GN=ATP5F1A PE=1 SV=3	ATP5F1A	_ISEETDAK[3hb (K)]LK_	1	3310.13
P80021	539	K	ATP synthase subunit alpha, mitochondrial OS=Sus scrofa OX=9823 GN=ATP5F1A PE=1 SV=2	ATP5F1A	_ISEETDAK[3hb (K)]LK_	1	3310.13
A0A287B4L9	402	K	carbamoyl-phosphate synthase (ammonia) OS=Sus scrofa OX=9823 GN=CPS1 PE=1 SV=2	CPS1	_GK[3hb (K)]GTTITSVLPK_	1	3299.22
A0A8W4FGV2	410	K	carbamoyl-phosphate synthase (ammonia) OS=Sus scrofa OX=9823 GN=CPS1 PE=1 SV=1	CPS1	_GK[3hb (K)]GTTITSVLPK_	1	3299.22
A0A287B4L9	214	K	carbamoyl-phosphate synthase (ammonia) OS=Sus scrofa OX=9823 GN=CPS1 PE=1 SV=2	CPS1	_VYGK[3hb (K)]GNPTK_	1	3292.99
A0A8W4FGV2	222	K	carbamoyl-phosphate synthase (ammonia) OS=Sus scrofa OX=9823 GN=CPS1 PE=1 SV=1	CPS1	_VYGK[3hb (K)]GNPTK_	1	3292.99
A0A8W4F7L2	347	K	Protein disulfide-isomerase A4 OS=Sus scrofa OX=9823 GN=PDIA4 PE=1 SV=1	PDIA4	_VSPDK[3hb (K)]LVVMQPEK_	1	3270.39
F1SAD9	355	K	Protein disulfide-isomerase OS=Sus scrofa OX=9823 GN=PDIA4 PE=1 SV=1	PDIA4	_VSPDK[3hb (K)]LVVMQPEK_	1	3270.39
A0A287AHM1	25	K	ATP synthase subunit gamma OS=Sus scrofa OX=9823 GN=ATP5F1C PE=3 SV=2	ATP5F1C	_SMK[3hb (K)]MVAAAK_	1	3266.04
A0A8X9AEI6	49	K	ATP synthase subunit gamma OS=Sus scrofa OX=9823 GN=ATP5F1C PE=3 SV=1	ATP5F1C	_SMK[3hb (K)]MVAAAK_	1	3266.04
F1SNJ5	204	K	3-oxo-5-beta-steroid 4-dehydrogenase isoform 1 OS=Sus scrofa OX=9823 GN=AKR1D1 PE=1 SV=3	AKR1D1	_YKPVSNQVEC[Carbamidomethyl (C)]HPYFTQQK[3hb (K)]LLK_	1	3254.11
A0A287B4L9	1477	K	carbamoyl-phosphate synthase (ammonia) OS=Sus scrofa OX=9823 GN=CPS1 PE=1 SV=2	CPS1	_LFAEAVK[3hb (K)]K_	1	3244.71
A0A8W4FGV2	1485	K	carbamoyl-phosphate synthase (ammonia) OS=Sus scrofa OX=9823 GN=CPS1 PE=1 SV=1	CPS1	_LFAEAVK[3hb (K)]K_	1	3244.71
A0A286ZT13	211	K	Albumin OS=Sus scrofa OX=9823 GN=ALB PE=1 SV=2	ALB	_EK[3hb (K)]VLTSAAK_	1	3243.95
A0A287AMK0	211	K	Albumin OS=Sus scrofa OX=9823 GN=ALB PE=1 SV=2	ALB	_EK[3hb (K)]VLTSAAK_	1	3243.95
F1RUN2	212	K	Albumin OS=Sus scrofa OX=9823 GN=ALB PE=1 SV=2	ALB	_EK[3hb (K)]VLTSAAK_	1	3243.95
P08835	211	K	Albumin OS=Sus scrofa OX=9823 GN=ALB PE=1 SV=2	ALB	_EK[3hb (K)]VLTSAAK_	1	3243.95
F1RJH8	7	K	Argininosuccinate lyase OS=Sus scrofa OX=9823 GN=ASL PE=1 SV=1	ASL	_[Acetyl (Protein N-term)]ASESGK[3hb (K)]LWGGR_	1	3241.83
F1RK74	18	K	Citrate transport protein OS=Sus scrofa OX=9823 GN=SLC25A1 PE=1 SV=4	SLC25A1	_AK[3hb (K)]LTHPGK_	1	3237.97
A0A8W4FQ33	85	K	IQ motif containing GTPase activating protein 2 OS=Sus scrofa OX=9823 GN=IQGAP2 PE=1 SV=1	IQGAP2	_FFAPK[3hb (K)]MVSEK_	1	3230.86
A0A287AHM1	31	K	ATP synthase subunit gamma OS=Sus scrofa OX=9823 GN=ATP5F1C PE=3 SV=2	ATP5F1C	_MVAAAK[3hb (K)]YAR_	1	3221.42
A0A8X9AEI6	55	K	ATP synthase subunit gamma OS=Sus scrofa OX=9823 GN=ATP5F1C PE=3 SV=1	ATP5F1C	_MVAAAK[3hb (K)]YAR_	1	3221.42
F1S814	447	K	Phosphoglucomutase-1 OS=Sus scrofa OX=9823 GN=PGM1 PE=1 SV=5	PGM1	_DHWQK[3hb (K)]YGR_	1	3221.13
A0A5G2QJ39	444	K	UDP-glycosyltransferases domain-containing protein OS=Sus scrofa OX=9823 GN=LOC100624891 PE=3 SV=1	LOC100624891	_ENAMK[3hb (K)]LSR_	1	3204.19
A0A8W4FE19	444	K	UDP-glucuronosyltransferase OS=Sus scrofa OX=9823 GN=LOC100624891 PE=3 SV=1	LOC100624891	_ENAMK[3hb (K)]LSR_	1	3204.19
A0A8W4FFV2	478	K	Endoplasmin OS=Sus scrofa OX=9823 GN=HSP90B1 PE=1 SV=1	HSP90B1	_IADEK[3hb (K)]YNDTFWK_	1	3200.18
F1SRK6	479	K	Endoplasmin OS=Sus scrofa OX=9823 GN=HSP90B1 PE=1 SV=4	HSP90B1	_IADEK[3hb (K)]YNDTFWK_	1	3200.18
Q29092	479	K	Endoplasmin OS=Sus scrofa OX=9823 GN=HSP90B1 PE=2 SV=3	HSP90B1	_IADEK[3hb (K)]YNDTFWK_	1	3200.18
A0A286ZT13	222	K	Albumin OS=Sus scrofa OX=9823 GN=ALB PE=1 SV=2	ALB	_LK[3hb (K)]C[Carbamidomethyl (C)]ASIQK_	1	3190.46
A0A287AMK0	222	K	Albumin OS=Sus scrofa OX=9823 GN=ALB PE=1 SV=2	ALB	_LK[3hb (K)]C[Carbamidomethyl (C)]ASIQK_	1	3190.46
F1RUN2	223	K	Albumin OS=Sus scrofa OX=9823 GN=ALB PE=1 SV=2	ALB	_LK[3hb (K)]C[Carbamidomethyl (C)]ASIQK_	1	3190.46
P08835	222	K	Albumin OS=Sus scrofa OX=9823 GN=ALB PE=1 SV=2	ALB	_LK[3hb (K)]C[Carbamidomethyl (C)]ASIQK_	1	3190.46
I3LBU0	355	K	UDP-glucuronosyltransferase OS=Sus scrofa OX=9823 GN=UGT2B31 PE=1 SV=4	UGT2B31	_LYK[3hb (K)]WIPQNDLLGHPQTK_	1	3184.64
A0A8W4FFI3	54	K	Fatty acid-binding protein, liver OS=Sus scrofa OX=9823 GN=FABP1 PE=3 SV=1	FABP1	_AVGLPDELIQK[3hb (K)]GK_	1	3181.65
P49924	31	K	Fatty acid-binding protein, liver OS=Sus scrofa OX=9823 GN=FABP1 PE=2 SV=1	FABP1	_AVGLPDELIQK[3hb (K)]GK_	1	3181.65
Q29228	68	K	4-trimethylaminobutyraldehyde dehydrogenase OS=Sus scrofa OX=9823 GN=ALDH9A1 PE=2 SV=2	ALDH9A1	_IWSQK[3hb (K)]SGMER_	1	3179.74
A0A4X1SN56	20	K	Acyl-CoA-binding protein OS=Sus scrofa OX=9823 GN=DBI PE=1 SV=1	DBI	_TK[3hb (K)]PADDEMLFIYSHYK_	1	3166.58
P12026	19	K	Acyl-CoA-binding protein OS=Sus scrofa OX=9823 GN=DBI PE=1 SV=2	DBI	_TK[3hb (K)]PADDEMLFIYSHYK_	1	3166.58
A0A287AZ17	246	K	Hydroxyacylglutathione hydrolase, mitochondrial OS=Sus scrofa OX=9823 GN=HAGH PE=1 SV=2	HAGH	_HVEPANTAIQEK[3hb (K)]LAWAK_	1	3161.31
A0A5G2QKD2	409	K	Hydroxyacylglutathione hydrolase, mitochondrial OS=Sus scrofa OX=9823 GN=HAGH PE=1 SV=1	HAGH	_HVEPANTAIQEK[3hb (K)]LAWAK_	1	3161.31
F1RG31	290	K	Hydroxyacylglutathione hydrolase, mitochondrial OS=Sus scrofa OX=9823 GN=HAGH PE=1 SV=4	HAGH	_HVEPANTAIQEK[3hb (K)]LAWAK_	1	3161.31
Q6PLK3	363	K	Amine oxidase [flavin-containing] B OS=Sus scrofa OX=9823 GN=MAOB PE=2 SV=3	MAOB	_K[3hb (K)]LC[Carbamidomethyl (C)]DLYAK_	1	3156.47
A0A286ZRQ5	18	K	SEC14 like lipid binding 2 OS=Sus scrofa OX=9823 GN=SEC14L2 PE=1 SV=1	SEC14L2	_EALAK[3hb (K)]FR_	1	3150.97
I3LA28	18	K	SEC14 like lipid binding 2 OS=Sus scrofa OX=9823 GN=SEC14L2 PE=1 SV=3	SEC14L2	_EALAK[3hb (K)]FR_	1	3150.97
F1SCD0	354	K	Serpin domain-containing protein OS=Sus scrofa OX=9823 GN=LOC396685 PE=1 SV=3	LOC396685	_VFTHEADLSGVTGDNK[3hb (K)]LGVSK_	1	3148.52
I3LBU0	338	K	UDP-glucuronosyltransferase OS=Sus scrofa OX=9823 GN=UGT2B31 PE=1 SV=4	UGT2B31	_VLWK[3hb (K)]YEGK_	1	3148.32
A0A287B481	795	K	aldehyde oxidase OS=Sus scrofa OX=9823 GN=AOX1 PE=1 SV=1	AOX1	_IPANK[3hb (K)]VMC[Carbamidomethyl (C)]HVK_	1	3147.42
A0A4X1WBI1	186	K	Keratin, type II cytoskeletal 8 OS=Sus scrofa OX=9823 GN=KRT8 PE=1 SV=1	KRT8	_NK[3hb (K)]YEEEIQK_	1	3138.93
A0A5G2RAM0	272	K	Betaine--homocysteine S-methyltransferase 1 OS=Sus scrofa OX=9823 GN=BHMT PE=1 SV=1	BHMT	_WDIQK[3hb (K)]YAR_	1	3136.54
A0A8D0RDH0	276	K	Betaine--homocysteine S-methyltransferase 1 OS=Sus scrofa OX=9823 GN=BHMT PE=1 SV=1	BHMT	_WDIQK[3hb (K)]YAR_	1	3136.54
A0A8D1R771	273	K	Betaine--homocysteine S-methyltransferase 1 OS=Sus scrofa OX=9823 GN=BHMT PE=1 SV=1	BHMT	_WDIQK[3hb (K)]YAR_	1	3136.54
E7D6R2	283	K	Betaine--homocysteine S-methyltransferase 1 OS=Sus scrofa OX=9823 GN=BHMT PE=1 SV=1	BHMT	_WDIQK[3hb (K)]YAR_	1	3136.54
F1SCT4	486	K	Cytochrome P450 2E1 OS=Sus scrofa OX=9823 GN=CYP2E1 PE=1 SV=1	CYP2E1	_IPPHYK[3hb (K)]LC[Carbamidomethyl (C)]VIPR_	1	3129.5
P79383	486	K	Cytochrome P450 2E1 OS=Sus scrofa OX=9823 GN=CYP2E1 PE=2 SV=1	CYP2E1	_IPPHYK[3hb (K)]LC[Carbamidomethyl (C)]VIPR_	1	3129.5
A0A287B771	16	K	40S ribosomal protein S4 OS=Sus scrofa OX=9823 GN=RPS4X PE=1 SV=2	RPS4X	_VAAPK[3hb (K)]HWMLDK_	1	3121.63
A0A4X1SLJ1	57	K	40S ribosomal protein S25 OS=Sus scrofa OX=9823 GN=RPS25 PE=1 SV=1	RPS25	_ATYDK[3hb (K)]LC[Carbamidomethyl (C)]K_	1	3104.79
A0A287AD45	165	K	Hypoxanthine phosphoribosyltransferase OS=Sus scrofa OX=9823 GN=HPRT1 PE=1 SV=2	HPRT1	_MVK[3hb (K)]VASLLVK_	1	3092.24
Q45FY6	159	K	Hypoxanthine-guanine phosphoribosyltransferase OS=Sus scrofa OX=9823 GN=HPRT1 PE=2 SV=3	HPRT1	_MVK[3hb (K)]VASLLVK_	1	3092.24
A0A5G2RAM0	366	K	Betaine--homocysteine S-methyltransferase 1 OS=Sus scrofa OX=9823 GN=BHMT PE=1 SV=1	BHMT	_PYNPSMSKPDAWGVTK[3hb (K)]GTAELMQQK_	1	3068.81
A0A8D0RDH0	370	K	Betaine--homocysteine S-methyltransferase 1 OS=Sus scrofa OX=9823 GN=BHMT PE=1 SV=1	BHMT	_PYNPSMSKPDAWGVTK[3hb (K)]GTAELMQQK_	1	3068.81
A0A8D1R771	367	K	Betaine--homocysteine S-methyltransferase 1 OS=Sus scrofa OX=9823 GN=BHMT PE=1 SV=1	BHMT	_PYNPSMSKPDAWGVTK[3hb (K)]GTAELMQQK_	1	3068.81
E7D6R2	377	K	Betaine--homocysteine S-methyltransferase 1 OS=Sus scrofa OX=9823 GN=BHMT PE=1 SV=1	BHMT	_PYNPSMSKPDAWGVTK[3hb (K)]GTAELMQQK_	1	3068.81
A0A2C9F385	92	K	Epoxide hydrolase OS=Sus scrofa OX=9823 GN=EPHX1 PE=3 SV=1	EPHX1	_K[3hb (K)]IISYWR_	1	3067.62
P79381	92	K	Epoxide hydrolase 1 OS=Sus scrofa OX=9823 GN=EPHX1 PE=2 SV=1	EPHX1	_K[3hb (K)]IISYWR_	1	3067.62
A0A8W4F7L2	630	K	Protein disulfide-isomerase A4 OS=Sus scrofa OX=9823 GN=PDIA4 PE=1 SV=1	PDIA4	_FIEDHATK[3hb (K)]LSR_	1	3063.72
F1SAD9	638	K	Protein disulfide-isomerase OS=Sus scrofa OX=9823 GN=PDIA4 PE=1 SV=1	PDIA4	_FIEDHATK[3hb (K)]LSR_	1	3063.72
I3LGC2	1130	K	Ribosome binding protein 1 OS=Sus scrofa OX=9823 GN=RRBP1 PE=4 SV=3	RRBP1	_AC[Carbamidomethyl (C)]EEK[3hb (K)]LR_	1	3042.1
A0A8W4FMW6	91	K	60 kDa heat shock protein, mitochondrial OS=Sus scrofa OX=9823 GN=HSPD1 PE=1 SV=1	HSPD1	_YK[3hb (K)]NIGAK_	1	3020.76
A0A287AZ62	348	K	Cytochrome P450 family 2 subfamily C member 33 OS=Sus scrofa OX=9823 GN=CYP2C33 PE=1 SV=2	CYP2C33	_MK[3hb (K)]LPYTEAVLHEIQR_	1	3001.06
F1S8V6	348	K	Cytochrome P450 2C8 isoform a OS=Sus scrofa OX=9823 GN=CYP2C33 PE=1 SV=2	CYP2C33	_MK[3hb (K)]LPYTEAVLHEIQR_	1	3001.06
A0A287B5V1	229	K	Large ribosomal subunit protein uL3 OS=Sus scrofa OX=9823 GN=RPL3 PE=1 SV=1	RPL3	_GYK[3hb (K)]GVTSR_	1	2970.22
A0A4X1VVA3	226	K	Large ribosomal subunit protein uL3 OS=Sus scrofa OX=9823 GN=RPL3 PE=1 SV=1	RPL3	_GYK[3hb (K)]GVTSR_	1	2970.22
Q29293	229	K	Large ribosomal subunit protein uL3 OS=Sus scrofa OX=9823 GN=RPL3 PE=2 SV=2	RPL3	_GYK[3hb (K)]GVTSR_	1	2970.22
I3LCW1	1152	K	Fatty acid synthase OS=Sus scrofa OX=9823 GN=FASN PE=1 SV=3	FASN	_GLAQALQTK[3hb (K)]VAQQGLK_	1	2963.09
F1SCT4	422	K	Cytochrome P450 2E1 OS=Sus scrofa OX=9823 GN=CYP2E1 PE=1 SV=1	CYP2E1	_FK[3hb (K)]YSDHFK_	1	2952.03
P79383	422	K	Cytochrome P450 2E1 OS=Sus scrofa OX=9823 GN=CYP2E1 PE=2 SV=1	CYP2E1	_FK[3hb (K)]YSDHFK_	1	2952.03
A0A286ZX40	186	K	N-acyl-aliphatic-L-amino acid amidohydrolase OS=Sus scrofa OX=9823 GN=ACY1 PE=1 SV=2	ACY1	_LHK[3hb (K)]VINSILAFR_	1	2939.5
A0A287B8H8	221	K	N-acyl-aliphatic-L-amino acid amidohydrolase OS=Sus scrofa OX=9823 GN=ACY1 PE=1 SV=2	ACY1	_LHK[3hb (K)]VINSILAFR_	1	2939.5
A0A287BCN4	202	K	Aminoacylase 1 OS=Sus scrofa OX=9823 GN=ACY1 PE=1 SV=2	ACY1	_LHK[3hb (K)]VINSILAFR_	1	2939.5
A0A2C9F3H3	221	K	N-acyl-aliphatic-L-amino acid amidohydrolase OS=Sus scrofa OX=9823 GN=ACY1 PE=1 SV=1	ACY1	_LHK[3hb (K)]VINSILAFR_	1	2939.5
A0A5G2RAG0	251	K	N-acyl-aliphatic-L-amino acid amidohydrolase OS=Sus scrofa OX=9823 GN=ACY1 PE=1 SV=1	ACY1	_LHK[3hb (K)]VINSILAFR_	1	2939.5
A0A5G2RIA6	186	K	N-acyl-aliphatic-L-amino acid amidohydrolase OS=Sus scrofa OX=9823 GN=ACY1 PE=1 SV=1	ACY1	_LHK[3hb (K)]VINSILAFR_	1	2939.5
P37111	221	K	Aminoacylase-1 OS=Sus scrofa OX=9823 GN=ACY1 PE=1 SV=2	ACY1	_LHK[3hb (K)]VINSILAFR_	1	2939.5
Q9N1F5	152	K	Glutathione S-transferase omega-1 OS=Sus scrofa OX=9823 GN=GSTO1 PE=1 SV=2	GSTO1	_EFSK[3hb (K)]LEEVLTK_	1	2918.8
I3LEF8	46	K	Hydroxysteroid 17-beta dehydrogenase 4 OS=Sus scrofa OX=9823 GN=HSD17B4 PE=1 SV=2	HSD17B4	_GASVVVNDLGGDMK[3hb (K)]GVGK_	1	2909.46
A0A287AXR4	328	K	Arylacetamide deacetylase OS=Sus scrofa OX=9823 GN=AADAC PE=1 SV=1	AADAC	_AAPLLADDSK[3hb (K)]LHK_	1	2904.25
A0A287AQK7	444	K	Heat shock protein HSP 90-alpha OS=Sus scrofa OX=9823 GN=HSP90AA1 PE=3 SV=2	HSP90AA1	_NIK[3hb (K)]LGIHEDSQNR_	1	2903.65
A0A287B8J5	447	K	Heat shock protein HSP 90-alpha OS=Sus scrofa OX=9823 GN=HSP90AA1 PE=3 SV=3	HSP90AA1	_NIK[3hb (K)]LGIHEDSQNR_	1	2903.65
A0A8I8C3K7	528	K	Heat shock protein HSP 90-alpha OS=Sus scrofa OX=9823 GN=HSP90AA1 PE=3 SV=2	HSP90AA1	_NIK[3hb (K)]LGIHEDSQNR_	1	2903.65
O02705	447	K	Heat shock protein HSP 90-alpha OS=Sus scrofa OX=9823 GN=HSP90AA1 PE=2 SV=3	HSP90AA1	_NIK[3hb (K)]LGIHEDSQNR_	1	2903.65
P09571	636	K	Serotransferrin OS=Sus scrofa OX=9823 GN=TF PE=1 SV=2	TF	_SNTK[3hb (K)]DLLFR_	1	2884.47
A0A287B4B7	210	K	Rab GDP dissociation inhibitor OS=Sus scrofa OX=9823 GN=GDI2 PE=1 SV=2	GDI2	_IK[3hb (K)]LYSESLAR_	1	2850.32
A0A5G2QSK4	241	K	Rab GDP dissociation inhibitor OS=Sus scrofa OX=9823 GN=GDI2 PE=1 SV=2	GDI2	_IK[3hb (K)]LYSESLAR_	1	2850.32
A0A5G2RKF7	227	K	Rab GDP dissociation inhibitor OS=Sus scrofa OX=9823 GN=GDI2 PE=1 SV=2	GDI2	_IK[3hb (K)]LYSESLAR_	1	2850.32
F1RUK8	210	K	Rab GDP dissociation inhibitor OS=Sus scrofa OX=9823 GN=GDI2 PE=1 SV=2	GDI2	_IK[3hb (K)]LYSESLAR_	1	2850.32
Q6Q7J2	210	K	Rab GDP dissociation inhibitor beta OS=Sus scrofa OX=9823 GN=GDI2 PE=2 SV=1	GDI2	_IK[3hb (K)]LYSESLAR_	1	2850.32
A0A286ZQ63	18	K	SEC14 like lipid binding 3 OS=Sus scrofa OX=9823 GN=SEC14L3 PE=1 SV=1	SEC14L3	_QAETLAK[3hb (K)]FR_	1	2846.56
Q6PLK3	370	K	Amine oxidase [flavin-containing] B OS=Sus scrofa OX=9823 GN=MAOB PE=2 SV=3	MAOB	_LC[Carbamidomethyl (C)]DLYAK[3hb (K)]VLGSK_	1	2836.11
A0A5G2R6T7	395	K	Alpha-actinin-1 OS=Sus scrofa OX=9823 GN=ACTN1 PE=1 SV=2	ACTN1	_LDHLAEK[3hb (K)]FR_	1	2830.04
A0A8W4FMI4	290	K	Alpha-actinin-1 OS=Sus scrofa OX=9823 GN=ACTN1 PE=1 SV=1	ACTN1	_LDHLAEK[3hb (K)]FR_	1	2830.04
I3LLY3	406	K	Alpha-actinin-1 OS=Sus scrofa OX=9823 GN=ACTN1 PE=1 SV=2	ACTN1	_LDHLAEK[3hb (K)]FR_	1	2830.04
A0A8W4FNG9	127	K	Glutamate dehydrogenase OS=Sus scrofa OX=9823 GN=GLUD1 PE=3 SV=1	GLUD1	_TPC[Carbamidomethyl (C)]K[3hb (K)]GGIR_	1	2825.89
P42174	147	K	Glutamate dehydrogenase 1, mitochondrial OS=Sus scrofa OX=9823 GN=GLUD1 PE=1 SV=2	GLUD1	_TPC[Carbamidomethyl (C)]K[3hb (K)]GGIR_	1	2825.89
I3LIE3	1390	K	Myosin heavy chain 14 OS=Sus scrofa OX=9823 GN=MYH14 PE=1 SV=3	MYH14	_AK[3hb (K)]LALGSR_	1	2825.67
I3LV99	1357	K	Myosin heavy chain 14 OS=Sus scrofa OX=9823 GN=MYH14 PE=1 SV=2	MYH14	_AK[3hb (K)]LALGSR_	1	2825.67
A0A5G2R0Y0	516	K	Transitional endoplasmic reticulum ATPase OS=Sus scrofa OX=9823 GN=VCP PE=1 SV=1	VCP	_FLK[3hb (K)]FGMTPSK_	1	2812.99
F1SIH8	505	K	Transitional endoplasmic reticulum ATPase OS=Sus scrofa OX=9823 GN=VCP PE=1 SV=3	VCP	_FLK[3hb (K)]FGMTPSK_	1	2812.99
P03974	505	K	Transitional endoplasmic reticulum ATPase OS=Sus scrofa OX=9823 GN=VCP PE=1 SV=5	VCP	_FLK[3hb (K)]FGMTPSK_	1	2812.99
A0A286ZYE6	69	K	Isocitrate dehydrogenase [NADP] OS=Sus scrofa OX=9823 GN=IDH2 PE=3 SV=2	IDH2	_EK[3hb (K)]LILPHVDVQLK_	1	2801.5
P33198	38	K	Isocitrate dehydrogenase [NADP], mitochondrial (Fragment) OS=Sus scrofa OX=9823 GN=IDH2 PE=1 SV=1	IDH2	_EK[3hb (K)]LILPHVDVQLK_	1	2801.5
A0A287B481	995	K	aldehyde oxidase OS=Sus scrofa OX=9823 GN=AOX1 PE=1 SV=1	AOX1	_TAVEK[3hb (K)]FNSENYWK_	1	2794.98
A0A286ZIE8	96	K	ADP/ATP translocase OS=Sus scrofa OX=9823 GN=SLC25A4 PE=1 SV=1	SLC25A4	_YK[3hb (K)]QIFLGGVDR_	1	2793.58
A0A8W4FCQ5	260	K	Histone H2B OS=Sus scrofa OX=9823 GN=H1-2 PE=3 SV=1	H1-2	_LAHYNK[3hb (K)]R_	1	2791.18
A0A4X1SWA8	34	K	Small ribosomal subunit protein uS10 OS=Sus scrofa OX=9823 GN=RPS20 PE=3 SV=1	RPS20	_SLEK[3hb (K)]VC[Carbamidomethyl (C)]ADLIR_	1	2782.44
A1XQU9	34	K	Small ribosomal subunit protein uS10 OS=Sus scrofa OX=9823 GN=RPS20 PE=1 SV=1	RPS20	_SLEK[3hb (K)]VC[Carbamidomethyl (C)]ADLIR_	1	2782.44
A0A8W4FNG9	483	K	Glutamate dehydrogenase OS=Sus scrofa OX=9823 GN=GLUD1 PE=3 SV=1	GLUD1	_ISGASEK[3hb (K)]DIVHSGLAYTMER_	1	2780.11
P42174	503	K	Glutamate dehydrogenase 1, mitochondrial OS=Sus scrofa OX=9823 GN=GLUD1 PE=1 SV=2	GLUD1	_ISGASEK[3hb (K)]DIVHSGLAYTMER_	1	2780.11
A0A5G2QN66	308	K	Protein disulfide-isomerase OS=Sus scrofa OX=9823 GN=P4HB PE=3 SV=1	P4HB	_ILEFFGLK[3hb (K)]R_	1	2774.66
A0A5G2RDD7	308	K	Protein disulfide-isomerase OS=Sus scrofa OX=9823 GN=P4HB PE=3 SV=2	P4HB	_ILEFFGLK[3hb (K)]R_	1	2774.66
G9F6X8	308	K	Protein disulfide-isomerase OS=Sus scrofa OX=9823 GN=P4HB PE=2 SV=1	P4HB	_ILEFFGLK[3hb (K)]R_	1	2774.66
A0A4X1U1U3	58	K	Estradiol 17-beta-dehydrogenase 11 OS=Sus scrofa OX=9823 GN=HSD17B13 PE=1 SV=1	HSD17B13	_LTAFEFAK[3hb (K)]LK_	1	2772.54
I3L5K3	58	K	Estradiol 17-beta-dehydrogenase 11 OS=Sus scrofa OX=9823 GN=HSD17B11 PE=1 SV=2	HSD17B11	_LTAFEFAK[3hb (K)]LK_	1	2772.54
A0A5G2Q7D7	164	K	Succinate dehydrogenase [ubiquinone] flavoprotein subunit, mitochondrial OS=Sus scrofa OX=9823 GN=SDHA PE=1 SV=1	SDHA	_AFGGQSLK[3hb (K)]FGK_	1	2771.49
Q0QF01	179	K	Succinate dehydrogenase [ubiquinone] flavoprotein subunit, mitochondrial OS=Sus scrofa OX=9823 GN=SDHA PE=1 SV=2	SDHA	_AFGGQSLK[3hb (K)]FGK_	1	2771.49
A0A5G2QM00	71	K	C-1-tetrahydrofolate synthase, cytoplasmic OS=Sus scrofa OX=9823 GN=MTHFD1 PE=1 SV=1	MTHFD1	_AMHIK[3hb (K)]LPR_	1	2708.11
F1SA74	71	K	C-1-tetrahydrofolate synthase, cytoplasmic OS=Sus scrofa OX=9823 GN=MTHFD1 PE=1 SV=3	MTHFD1	_AMHIK[3hb (K)]LPR_	1	2708.11
I3LQH7	137	K	Biliverdin reductase B OS=Sus scrofa OX=9823 GN=BLVRB PE=1 SV=2	BLVRB	_MHK[3hb (K)]ILQESGLK_	1	2706.15
F6QA08	213	K	Protein disulfide-isomerase OS=Sus scrofa OX=9823 GN=PDIA3 PE=1 SV=1	PDIA3	_PLHLMNK[3hb (K)]FEDK_	1	2685.46
A0A8D1AA90	418	K	Carnitine O-palmitoyltransferase 2, mitochondrial OS=Sus scrofa OX=9823 GN=CPT2 PE=1 SV=1	CPT2	_LSFK[3hb (K)]LDDAVK_	1	2660.24
F1S764	418	K	Carnitine O-palmitoyltransferase 2, mitochondrial OS=Sus scrofa OX=9823 GN=CPT2 PE=1 SV=2	CPT2	_LSFK[3hb (K)]LDDAVK_	1	2660.24
F1RWZ4	380	K	Enoyl-CoA delta isomerase 2 OS=Sus scrofa OX=9823 GN=ECI2 PE=1 SV=3	ECI2	_EK[3hb (K)]LHAVNAEESR_	1	2654.01
A0A287B4J2	237	K	Adenosylhomocysteinase OS=Sus scrofa OX=9823 GN=AHCY PE=3 SV=1	AHCY	_SK[3hb (K)]FDNLYGC[Carbamidomethyl (C)]R_	1	2652.31
Q710C4	188	K	Adenosylhomocysteinase OS=Sus scrofa OX=9823 GN=AHCY PE=3 SV=3	AHCY	_SK[3hb (K)]FDNLYGC[Carbamidomethyl (C)]R_	1	2652.31
A0A287A8M1	256	K	Isocitrate dehydrogenase [NADP] OS=Sus scrofa OX=9823 GN=IDH1 PE=1 SV=2	IDH1	_SQFEAQK[3hb (K)]IWYEHR_	1	2651.5
A0A8W4FFR8	270	K	Isocitrate dehydrogenase [NADP] OS=Sus scrofa OX=9823 GN=IDH1 PE=1 SV=1	IDH1	_SQFEAQK[3hb (K)]IWYEHR_	1	2651.5
I3LDC7	292	K	Isocitrate dehydrogenase [NADP] OS=Sus scrofa OX=9823 GN=IDH1 PE=1 SV=4	IDH1	_SQFEAQK[3hb (K)]IWYEHR_	1	2651.5
A0A4X1SLJ1	98	K	40S ribosomal protein S25 OS=Sus scrofa OX=9823 GN=RPS25 PE=1 SV=1	RPS25	_GLIK[3hb (K)]LVSK_	1	2640.43
Q2XQV4	445	K	Aldehyde dehydrogenase, mitochondrial OS=Sus scrofa OX=9823 GN=ALDH2 PE=2 SV=1	ALDH2	_ANNSK[3hb (K)]YGLAAAVFTK_	1	2640.12
A0A287A8S8	335	K	phosphopyruvate hydratase OS=Sus scrofa OX=9823 GN=ENO1 PE=1 SV=1	ENO1	_AVAEK[3hb (K)]SC[Carbamidomethyl (C)]NC[Carbamidomethyl (C)]LLLK_	1	2639.75
A0A480WPU1	335	K	phosphopyruvate hydratase OS=Sus scrofa OX=9823 GN=ENO1 PE=1 SV=1	ENO1	_AVAEK[3hb (K)]SC[Carbamidomethyl (C)]NC[Carbamidomethyl (C)]LLLK_	1	2639.75
A0A8W4F8Y9	335	K	phosphopyruvate hydratase OS=Sus scrofa OX=9823 GN=ENO1 PE=1 SV=1	ENO1	_AVAEK[3hb (K)]SC[Carbamidomethyl (C)]NC[Carbamidomethyl (C)]LLLK_	1	2639.75
F1RK74	146	K	Citrate transport protein OS=Sus scrofa OX=9823 GN=SLC25A1 PE=1 SV=4	SLC25A1	_VK[3hb (K)]FIHDQTSSNPK_	1	2637.48
A0A900P7T9	127	K	DNA-(apurinic or apyrimidinic site) lyase OS=Sus scrofa OX=9823 GN=RPS3 PE=1 SV=1	RPS3	_YK[3hb (K)]LLGGLAVR_	1	2624.5
Q0Z8U2	108	K	Small ribosomal subunit protein uS3 OS=Sus scrofa OX=9823 GN=RPS3 PE=1 SV=1	RPS3	_YK[3hb (K)]LLGGLAVR_	1	2624.5
F2Z4Y8	79	K	Small ribosomal subunit protein uS17 OS=Sus scrofa OX=9823 GN=RPS11 PE=1 SV=1	RPS11	_ILSGVVTK[3hb (K)]MK_	1	2622.93
F1SQX8	278	K	D-beta-hydroxybutyrate dehydrogenase, mitochondrial OS=Sus scrofa OX=9823 GN=BDH1 PE=1 SV=3	BDH1	_K[3hb (K)]YFDEMVAR_	1	2610.77
A0A286ZLE4	114	K	Calnexin OS=Sus scrofa OX=9823 GN=CANX PE=1 SV=2	CANX	_ETK[3hb (K)]LPGDK_	1	2609.31
A0A287ASN5	114	K	Calnexin OS=Sus scrofa OX=9823 GN=CANX PE=1 SV=2	CANX	_ETK[3hb (K)]LPGDK_	1	2609.31
A0A4X1VV61	114	K	Calnexin OS=Sus scrofa OX=9823 GN=CANX PE=1 SV=1	CANX	_ETK[3hb (K)]LPGDK_	1	2609.31
F1S441	114	K	Calnexin OS=Sus scrofa OX=9823 GN=CANX PE=1 SV=2	CANX	_ETK[3hb (K)]LPGDK_	1	2609.31
A0A286ZXS0	36	K	Spectrin alpha, non-erythrocytic 1 OS=Sus scrofa OX=9823 GN=SPTAN1 PE=1 SV=1	SPTAN1	_GVK[3hb (K)]LLQAQK_	1	2606.97
A0A287AMR4	36	K	Spectrin alpha, non-erythrocytic 1 OS=Sus scrofa OX=9823 GN=SPTAN1 PE=1 SV=2	SPTAN1	_GVK[3hb (K)]LLQAQK_	1	2606.97
A0A287BJQ1	43	K	Spectrin alpha, non-erythrocytic 1 OS=Sus scrofa OX=9823 GN=SPTAN1 PE=1 SV=2	SPTAN1	_GVK[3hb (K)]LLQAQK_	1	2606.97
F1RR78	43	K	Spectrin alpha, non-erythrocytic 1 OS=Sus scrofa OX=9823 GN=SPTAN1 PE=1 SV=4	SPTAN1	_GVK[3hb (K)]LLQAQK_	1	2606.97
I3LRS5	367	K	aldehyde dehydrogenase (NAD(+)) OS=Sus scrofa OX=9823 GN=ALDH1A1 PE=1 SV=2	ALDH1A1	_EGAK[3hb (K)]LEC[Carbamidomethyl (C)]GGGPWGNK_	1	2605.33
F1RJM2	54	K	Endoplasmic reticulum resident protein 29 OS=Sus scrofa OX=9823 GN=ERP29 PE=1 SV=2	ERP29	_SK[3hb (K)]FVLVK_	1	2603.1
A0A287ABF7	33	K	Bax inhibitor 1 OS=Sus scrofa OX=9823 GN=TMBIM6 PE=3 SV=2	TMBIM6	_K[3hb (K)]INFDALLK_	1	2594.46
A0A5G2R2V7	7	K	Transmembrane BAX inhibitor motif containing 6 OS=Sus scrofa OX=9823 GN=TMBIM6 PE=3 SV=1	TMBIM6	_K[3hb (K)]INFDALLK_	1	2594.46
I3LQP7	7	K	Bax inhibitor 1 OS=Sus scrofa OX=9823 GN=TMBIM6 PE=3 SV=4	TMBIM6	_K[3hb (K)]INFDALLK_	1	2594.46
Q66RM2	7	K	Bax inhibitor 1 OS=Sus scrofa OX=9823 GN=TMBIM6 PE=2 SV=1	TMBIM6	_K[3hb (K)]INFDALLK_	1	2594.46
A0A287AL94	421	K	Alpha-1,4 glucan phosphorylase OS=Sus scrofa OX=9823 GN=PYGL PE=1 SV=1	PYGL	_IAALFPK[3hb (K)]DVDR_	1	2593.8
A0A5G2RC42	387	K	Alpha-1,4 glucan phosphorylase OS=Sus scrofa OX=9823 GN=PYGL PE=1 SV=1	PYGL	_IAALFPK[3hb (K)]DVDR_	1	2593.8
A0A4X1UF11	203	K	Ethylmalonyl-CoA decarboxylase OS=Sus scrofa OX=9823 GN=ECHDC1 PE=1 SV=1	ECHDC1	_QALK[3hb (K)]VLSGALR_	1	2581.42
F1S2X3	209	K	Ethylmalonyl-CoA decarboxylase OS=Sus scrofa OX=9823 GN=ECHDC1 PE=1 SV=4	ECHDC1	_QALK[3hb (K)]VLSGALR_	1	2581.42
A0A5G2QM00	705	K	C-1-tetrahydrofolate synthase, cytoplasmic OS=Sus scrofa OX=9823 GN=MTHFD1 PE=1 SV=1	MTHFD1	_ALK[3hb (K)]MHGGGPTVTAGLPLPK_	1	2575.73
F1SA74	705	K	C-1-tetrahydrofolate synthase, cytoplasmic OS=Sus scrofa OX=9823 GN=MTHFD1 PE=1 SV=3	MTHFD1	_ALK[3hb (K)]MHGGGPTVTAGLPLPK_	1	2575.73
A0A286ZI08	116	K	UTP--glucose-1-phosphate uridylyltransferase OS=Sus scrofa OX=9823 GN=UGP2 PE=1 SV=2	UGP2	_GPK[3hb (K)]SLIGVR_	1	2572.17
A0A481C881	127	K	UTP--glucose-1-phosphate uridylyltransferase OS=Sus scrofa OX=9823 GN=UGP2 PE=1 SV=1	UGP2	_GPK[3hb (K)]SLIGVR_	1	2572.17
Q06AA3	47	K	Regucalcin OS=Sus scrofa OX=9823 GN=RGN PE=2 SV=1	RGN	_WNALSK[3hb (K)]QVQR_	1	2567.06
A0A286ZNC7	1354	K	Spectrin beta chain OS=Sus scrofa OX=9823 GN=SPTBN1 PE=1 SV=1	SPTBN1	_EK[3hb (K)]LTGLHK_	1	2553.66
A0A287APB3	1354	K	Spectrin beta chain OS=Sus scrofa OX=9823 GN=SPTBN1 PE=1 SV=1	SPTBN1	_EK[3hb (K)]LTGLHK_	1	2553.66
A0A287B8N2	1249	K	Spectrin beta chain OS=Sus scrofa OX=9823 GN=SPTBN1 PE=1 SV=2	SPTBN1	_EK[3hb (K)]LTGLHK_	1	2553.66
A0A287BDN2	1354	K	Spectrin beta chain OS=Sus scrofa OX=9823 GN=SPTBN1 PE=1 SV=2	SPTBN1	_EK[3hb (K)]LTGLHK_	1	2553.66
A0A8W4FJE0	1341	K	Spectrin beta chain OS=Sus scrofa OX=9823 GN=SPTBN1 PE=3 SV=1	SPTBN1	_EK[3hb (K)]LTGLHK_	1	2553.66
A0A286ZJQ0	123	K	Histone H3 OS=Sus scrofa OX=9823 GN=H3C15 PE=1 SV=1	H3C15	_VTIMPK[3hb (K)]DIQLAR_	1	2546.96
F1RVA0	123	K	Histone H3 OS=Sus scrofa OX=9823 GN=HIST1H3E PE=2 SV=2	HIST1H3E	_VTIMPK[3hb (K)]DIQLAR_	1	2546.96
Q71LE2	123	K	Histone H3.3 OS=Sus scrofa OX=9823 GN=H3-3A PE=2 SV=3	H3-3A	_VTIMPK[3hb (K)]DIQLAR_	1	2546.96
A0A5G2QE35	141	K	1,4-alpha-glucan branching enzyme OS=Sus scrofa OX=9823 GN=GBE1 PE=1 SV=2	GBE1	_SVLVPHGSK[3hb (K)]LK_	1	2540.47
A0A5G2QM00	488	K	C-1-tetrahydrofolate synthase, cytoplasmic OS=Sus scrofa OX=9823 GN=MTHFD1 PE=1 SV=1	MTHFD1	_K[3hb (K)]FSDIQLR_	1	2539.91
F1SA74	488	K	C-1-tetrahydrofolate synthase, cytoplasmic OS=Sus scrofa OX=9823 GN=MTHFD1 PE=1 SV=3	MTHFD1	_K[3hb (K)]FSDIQLR_	1	2539.91
A0A8D0UIS6	217	K	Isovaleryl-CoA dehydrogenase, mitochondrial OS=Sus scrofa OX=9823 GN=IVD PE=1 SV=1	IVD	_LDK[3hb (K)]LGMR_	1	2516.72
A0A8W4FR13	318	K	Multifunctional fusion protein OS=Sus scrofa OX=9823 GN=ALDH4A1 PE=1 SV=1	ALDH4A1	_LAGEC[Carbamidomethyl (C)]GGK[3hb (K)]NFHFVHR_	1	2499.89
I3LNB4	364	K	Multifunctional fusion protein OS=Sus scrofa OX=9823 GN=ALDH4A1 PE=1 SV=3	ALDH4A1	_LAGEC[Carbamidomethyl (C)]GGK[3hb (K)]NFHFVHR_	1	2499.89
Q2XQV4	163	K	Aldehyde dehydrogenase, mitochondrial OS=Sus scrofa OX=9823 GN=ALDH2 PE=2 SV=1	ALDH2	_YHGK[3hb (K)]TLPIDGDYFSYTR_	1	2498.75
A0A286ZIE8	43	K	ADP/ATP translocase OS=Sus scrofa OX=9823 GN=SLC25A4 PE=1 SV=1	SLC25A4	_LLLQVQHASK[3hb (K)]QISAEK_	1	2494.17
F1SLA0	46	K	ATP synthase subunit beta OS=Sus scrofa OX=9823 GN=ATP5F1B PE=1 SV=3	ATP5F1B	_GQK[3hb (K)]VLDSGAPIK_	1	2485.52
K7GLT8	166	K	ATP synthase subunit beta OS=Sus scrofa OX=9823 GN=ATP5F1B PE=1 SV=2	ATP5F1B	_GQK[3hb (K)]VLDSGAPIK_	1	2485.52
A0A287A929	525	K	Epoxide hydrolase 2 OS=Sus scrofa OX=9823 GN=EPHX2 PE=1 SV=1	EPHX2	_MSK[3hb (K)]HMENWIPNLK_	1	2478.62
A0A287AJ46	473	K	Epoxide hydrolase 2 OS=Sus scrofa OX=9823 GN=EPHX2 PE=1 SV=2	EPHX2	_MSK[3hb (K)]HMENWIPNLK_	1	2478.62
A0A287BC11	481	K	Epoxide hydrolase 2 OS=Sus scrofa OX=9823 GN=EPHX2 PE=1 SV=2	EPHX2	_MSK[3hb (K)]HMENWIPNLK_	1	2478.62
A0A5G2QTS6	491	K	Epoxide hydrolase 2 OS=Sus scrofa OX=9823 GN=EPHX2 PE=1 SV=1	EPHX2	_MSK[3hb (K)]HMENWIPNLK_	1	2478.62
F1RJS3	505	K	Epoxide hydrolase 2 OS=Sus scrofa OX=9823 GN=EPHX2 PE=1 SV=3	EPHX2	_MSK[3hb (K)]HMENWIPNLK_	1	2478.62
A0A287BEI7	59	K	High mobility group protein B1 OS=Sus scrofa OX=9823 GN=HMGB1 PE=3 SV=2	HMGB1	_GK[3hb (K)]FEDMAK_	1	2463.46
A0A4X1THK6	59	K	High mobility group protein B1 OS=Sus scrofa OX=9823 GN=HMGB1 PE=1 SV=1	HMGB1	_GK[3hb (K)]FEDMAK_	1	2463.46
A0A8W4F6P8	59	K	High mobility group box 1 OS=Sus scrofa OX=9823 GN=HMGB1 PE=1 SV=1	HMGB1	_GK[3hb (K)]FEDMAK_	1	2463.46
A0A8W4FKZ0	59	K	High mobility group protein B1 OS=Sus scrofa OX=9823 GN=HMGB1 PE=1 SV=1	HMGB1	_GK[3hb (K)]FEDMAK_	1	2463.46
A0A8W4FNJ1	59	K	High mobility group protein B1 OS=Sus scrofa OX=9823 GN=HMGB1 PE=1 SV=1	HMGB1	_GK[3hb (K)]FEDMAK_	1	2463.46
F2Z594	59	K	High mobility group box 1 OS=Sus scrofa OX=9823 GN=HMGB1 PE=1 SV=3	HMGB1	_GK[3hb (K)]FEDMAK_	1	2463.46
P12682	59	K	High mobility group protein B1 OS=Sus scrofa OX=9823 GN=HMGB1 PE=1 SV=3	HMGB1	_GK[3hb (K)]FEDMAK_	1	2463.46
A0A286ZLU2	30	K	3-hydroxyanthranilate 3,4-dioxygenase OS=Sus scrofa OX=9823 GN=HAAO PE=3 SV=1	HAAO	_LLHQK[3hb (K)]QLK_	1	2459.36
A0A4X1VS57	323	K	Eukaryotic translation elongation factor 2 OS=Sus scrofa OX=9823 GN=EEF2 PE=1 SV=1	EEF2	_LIEK[3hb (K)]LDIK_	1	2446.46
A0A5G2Q9E2	153	K	Glutathione S-transferase kappa OS=Sus scrofa OX=9823 GN=GSTK1 PE=1 SV=1	GSTK1	_VSTPEVK[3hb (K)]NQLK_	1	2444.53
F1SRV4	165	K	Glutathione S-transferase kappa OS=Sus scrofa OX=9823 GN=GSTK1 PE=1 SV=1	GSTK1	_VSTPEVK[3hb (K)]NQLK_	1	2444.53
A0A5G2R1N9	89	K	Galactose mutarotase OS=Sus scrofa OX=9823 GN=GALM PE=3 SV=1	GALM	_GFDK[3hb (K)]VLWTPR_	1	2440.22
Q9GKX6	115	K	Galactose mutarotase OS=Sus scrofa OX=9823 GN=GALM PE=2 SV=1	GALM	_GFDK[3hb (K)]VLWTPR_	1	2440.22
A0A286ZXW1	181	K	Acetyl-CoA acetyltransferase, mitochondrial OS=Sus scrofa OX=9823 GN=ACAT1 PE=1 SV=1	ACAT1	_AAWEAGK[3hb (K)]FR_	1	2414.09
A0A5G2QGS5	229	K	Acetyl-CoA acetyltransferase, mitochondrial OS=Sus scrofa OX=9823 GN=ACAT1 PE=1 SV=1	ACAT1	_AAWEAGK[3hb (K)]FR_	1	2414.09
I3LP02	229	K	Acetyl-CoA acetyltransferase, mitochondrial OS=Sus scrofa OX=9823 GN=ACAT1 PE=1 SV=2	ACAT1	_AAWEAGK[3hb (K)]FR_	1	2414.09
A0A5G2QFH3	238	K	Ketohexokinase OS=Sus scrofa OX=9823 GN=KHK PE=1 SV=1	KHK	_DVAK[3hb (K)]HFGFR_	1	2408.63
I3LVE1	197	K	Ketohexokinase OS=Sus scrofa OX=9823 GN=KHK PE=1 SV=1	KHK	_DVAK[3hb (K)]HFGFR_	1	2408.63
A0A287BA45	101	K	Succinate--CoA ligase [GDP-forming] subunit beta, mitochondrial OS=Sus scrofa OX=9823 GN=SUCLG2 PE=3 SV=2	SUCLG2	_GVFSSGLK[3hb (K)]GGVHLTK_	1	2398.44
F1SFR6	101	K	Succinate-CoA ligase GDP-forming subunit beta OS=Sus scrofa OX=9823 GN=SUCLG2 PE=4 SV=4	SUCLG2	_GVFSSGLK[3hb (K)]GGVHLTK_	1	2398.44
P53590	102	K	Succinate--CoA ligase [GDP-forming] subunit beta, mitochondrial (Fragment) OS=Sus scrofa OX=9823 GN=SUCLG2 PE=1 SV=2	SUCLG2	_GVFSSGLK[3hb (K)]GGVHLTK_	1	2398.44
A0A287AGU2	495	K	ATP synthase subunit alpha OS=Sus scrofa OX=9823 GN=ATP5F1A PE=1 SV=1	ATP5F1A	_GYLDK[3hb (K)]LEPSK_	1	2397.93
A0A287BBS4	500	K	ATP synthase subunit alpha OS=Sus scrofa OX=9823 GN=ATP5F1A PE=1 SV=2	ATP5F1A	_GYLDK[3hb (K)]LEPSK_	1	2397.93
F1RPS8	484	K	ATP synthase subunit alpha OS=Sus scrofa OX=9823 GN=ATP5F1A PE=1 SV=3	ATP5F1A	_GYLDK[3hb (K)]LEPSK_	1	2397.93
P80021	498	K	ATP synthase subunit alpha, mitochondrial OS=Sus scrofa OX=9823 GN=ATP5F1A PE=1 SV=2	ATP5F1A	_GYLDK[3hb (K)]LEPSK_	1	2397.93
A0A8D0UIS6	373	K	Isovaleryl-CoA dehydrogenase, mitochondrial OS=Sus scrofa OX=9823 GN=IVD PE=1 SV=1	IVD	_DAK[3hb (K)]LYEIGAGTSEVR_	1	2395.92
P62936	44	K	Peptidyl-prolyl cis-trans isomerase A OS=Sus scrofa OX=9823 GN=PPIA PE=1 SV=2	PPIA	_ALSTGEK[3hb (K)]GFGYK_	1	2395.29
A0A5G2QPD2	94	K	Cytochrome c oxidase subunit 4 OS=Sus scrofa OX=9823 GN=COX4I1 PE=1 SV=1	COX4I1	_NLSASQK[3hb (K)]ALK_	1	2394.58
I3LER5	60	K	Cytochrome c oxidase subunit 4 OS=Sus scrofa OX=9823 GN=COX4I1 PE=1 SV=2	COX4I1	_NLSASQK[3hb (K)]ALK_	1	2394.58
A0A5G2QM00	588	K	C-1-tetrahydrofolate synthase, cytoplasmic OS=Sus scrofa OX=9823 GN=MTHFD1 PE=1 SV=1	MTHFD1	_LSK[3hb (K)]MVVASSK_	1	2386.62
F1SA74	588	K	C-1-tetrahydrofolate synthase, cytoplasmic OS=Sus scrofa OX=9823 GN=MTHFD1 PE=1 SV=3	MTHFD1	_LSK[3hb (K)]MVVASSK_	1	2386.62
F1RKI3	21	K	Adenosine 5'-monophosphoramidase HINT1 OS=Sus scrofa OX=9823 GN=HINT1 PE=1 SV=1	HINT1	_PGGDTIFGK[3hb (K)]IIR_	1	2384.52
A0A287BHE7	61	K	Small ribosomal subunit protein uS11 OS=Sus scrofa OX=9823 GN=RPS14 PE=3 SV=1	RPS14	_VTGGMK[3hb (K)]VK_	1	2373.93
A0A5G2Q9K8	358	K	Solute carrier family 25 member 3 OS=Sus scrofa OX=9823 GN=SLC25A3 PE=1 SV=1	SLC25A3	_GVWK[3hb (K)]GLFAR_	1	2356.88
F1SQT3	311	K	Solute carrier family 25 member 3 OS=Sus scrofa OX=9823 GN=SLC25A3 PE=1 SV=2	SLC25A3	_GVWK[3hb (K)]GLFAR_	1	2356.88
A0A8W4FR13	99	K	Multifunctional fusion protein OS=Sus scrofa OX=9823 GN=ALDH4A1 PE=1 SV=1	ALDH4A1	_FC[Carbamidomethyl (C)]YADK[3hb (K)]ALLHR_	1	2352.89
I3LNB4	145	K	Multifunctional fusion protein OS=Sus scrofa OX=9823 GN=ALDH4A1 PE=1 SV=3	ALDH4A1	_FC[Carbamidomethyl (C)]YADK[3hb (K)]ALLHR_	1	2352.89
A0A8W4F6P2	217	K	Ig-like domain-containing protein OS=Sus scrofa OX=9823 PE=4 SV=1	--	_TISK[3hb (K)]AIGQSR_	1	2334.82
A0A8W4FRI5	329	K	Ig-like domain-containing protein OS=Sus scrofa OX=9823 PE=4 SV=1	--	_TISK[3hb (K)]AIGQSR_	1	2334.82
A0A481BLI9	392	K	Heparin cofactor 2 OS=Sus scrofa OX=9823 GN=SERPIND1 PE=1 SV=1	SERPIND1	_EVLLPK[3hb (K)]FK_	1	2332.6
A0A287AZV4	138	K	S-(hydroxymethyl)glutathione dehydrogenase OS=Sus scrofa OX=9823 GN=ADH5 PE=1 SV=2	ADH5	_VTQGK[3hb (K)]GLMPDGTSR_	1	2328.96
A0A5G2QES7	134	K	S-(hydroxymethyl)glutathione dehydrogenase OS=Sus scrofa OX=9823 GN=ADH5 PE=1 SV=2	ADH5	_VTQGK[3hb (K)]GLMPDGTSR_	1	2328.96
F1S0C1	131	K	S-(hydroxymethyl)glutathione dehydrogenase OS=Sus scrofa OX=9823 GN=ADH5 PE=1 SV=2	ADH5	_VTQGK[3hb (K)]GLMPDGTSR_	1	2328.96
A0A8W4FAS9	29	K	Small ribosomal subunit protein eS19 OS=Sus scrofa OX=9823 GN=RPS19 PE=3 SV=1	RPS19	_LK[3hb (K)]VPEWVDTVK_	1	2319.74
F1RGG1	134	K	Small ribosomal subunit protein eS19 OS=Sus scrofa OX=9823 GN=RPS19 PE=1 SV=4	RPS19	_LK[3hb (K)]VPEWVDTVK_	1	2319.74
Q29308	29	K	Small ribosomal subunit protein eS19 (Fragment) OS=Sus scrofa OX=9823 GN=RPS19 PE=2 SV=3	RPS19	_LK[3hb (K)]VPEWVDTVK_	1	2319.74
A0A287A7U8	180	K	medium-chain acyl-CoA ligase OS=Sus scrofa OX=9823 GN=ACSM2B PE=1 SV=1	ACSM2B	_TK[3hb (K)]LLVSEK_	1	2313.51
F1RPB0	180	K	medium-chain acyl-CoA ligase OS=Sus scrofa OX=9823 GN=ACSM2B PE=1 SV=3	ACSM2B	_TK[3hb (K)]LLVSEK_	1	2313.51
A0A4X1SSR6	499	K	Catalase OS=Sus scrofa OX=9823 GN=CAT PE=1 SV=1	CAT	_DAQLFIQK[3hb (K)]K_	1	2303.88
F1RMF7	19	K	Glycine N-acyltransferase-like protein OS=Sus scrofa OX=9823 GN=GLYAT PE=1 SV=3	GLYAT	_K[3hb (K)]SLPTSLK_	1	2299.92
A0A5G2QYD9	24	K	Cytochrome b5 OS=Sus scrofa OX=9823 GN=CYB5A PE=1 SV=1	CYB5A	_HNNSK[3hb (K)]STWLILHHK_	1	2280.29
A0A5G2RAT8	24	K	Cytochrome b5 OS=Sus scrofa OX=9823 GN=CYB5A PE=1 SV=1	CYB5A	_HNNSK[3hb (K)]STWLILHHK_	1	2280.29
P00172	24	K	Cytochrome b5 OS=Sus scrofa OX=9823 GN=CYB5A PE=1 SV=3	CYB5A	_HNNSK[3hb (K)]STWLILHHK_	1	2280.29
A0A2C9F3A3	172	K	ATP synthase subunit O, mitochondrial OS=Sus scrofa OX=9823 GN=ATP5PO PE=3 SV=1	ATP5PO	_GQILK[3hb (K)]LEVK_	1	2279.28
Q2EN81	172	K	ATP synthase subunit O, mitochondrial OS=Sus scrofa OX=9823 GN=ATP5PO PE=1 SV=1	ATP5PO	_GQILK[3hb (K)]LEVK_	1	2279.28
A0A287BPT5	77	K	Sulfurtransferase OS=Sus scrofa OX=9823 GN=TST PE=1 SV=2	TST	_TGK[3hb (K)]LGPSLR_	1	2273.63
F1SKL2	63	K	Sulfurtransferase OS=Sus scrofa OX=9823 GN=TST PE=1 SV=2	TST	_TGK[3hb (K)]LGPSLR_	1	2273.63
A0A287B1V1	70	K	Short/branched chain specific acyl-CoA dehydrogenase, mitochondrial OS=Sus scrofa OX=9823 GN=ACADSB PE=1 SV=2	ACADSB	_K[3hb (K)]FAQEQIAPLVSK_	1	2262.56
F1SED0	69	K	Short/branched chain specific acyl-CoA dehydrogenase, mitochondrial OS=Sus scrofa OX=9823 GN=ACADSB PE=1 SV=4	ACADSB	_K[3hb (K)]FAQEQIAPLVSK_	1	2262.56
A0A286ZU91	20	K	Vacuolar protein sorting-associated protein 35 OS=Sus scrofa OX=9823 GN=VPS35 PE=1 SV=2	VPS35	_NK[3hb (K)]LMDALK_	1	2254.74
A0A5G2R4Q7	38	K	Vacuolar protein sorting-associated protein 35 OS=Sus scrofa OX=9823 GN=VPS35 PE=1 SV=2	VPS35	_NK[3hb (K)]LMDALK_	1	2254.74
A0A8W4FD68	20	K	Vacuolar protein sorting-associated protein 35 OS=Sus scrofa OX=9823 GN=VPS35 PE=1 SV=1	VPS35	_NK[3hb (K)]LMDALK_	1	2254.74
A0A287BEZ5	413	K	Propionate--CoA ligase OS=Sus scrofa OX=9823 GN=ACSS2 PE=1 SV=1	ACSS2	_LWSVVDK[3hb (K)]YK_	1	2249.64
F1S4Y0	400	K	Propionate--CoA ligase OS=Sus scrofa OX=9823 GN=ACSS2 PE=1 SV=2	ACSS2	_LWSVVDK[3hb (K)]YK_	1	2249.64
Q8SQ68	348	K	Cytochrome P450 OS=Sus scrofa OX=9823 GN=CYP2A19 PE=1 SV=1	CYP2A19	_AK[3hb (K)]MPYTEAVIHEIQR_	1	2240.9
A0A287A5G1	331	K	Actin, cytoplasmic 2 OS=Sus scrofa OX=9823 GN=ACTG1 PE=3 SV=2	ACTG1	_IK[3hb (K)]IIAPPER_	1	2218.06
A0A287AA77	334	K	Actin, cytoplasmic 2 OS=Sus scrofa OX=9823 GN=ACTG1 PE=1 SV=1	ACTG1	_IK[3hb (K)]IIAPPER_	1	2218.06
A0A4X1U972	328	K	Actin, cytoplasmic 2 OS=Sus scrofa OX=9823 GN=ACTG1 PE=1 SV=1	ACTG1	_IK[3hb (K)]IIAPPER_	1	2218.06
I3LVD5	328	K	Actin, cytoplasmic 2 OS=Sus scrofa OX=9823 GN=ACTG1 PE=1 SV=1	ACTG1	_IK[3hb (K)]IIAPPER_	1	2218.06
Q6QAQ1	328	K	Actin, cytoplasmic 1 OS=Sus scrofa OX=9823 GN=ACTB PE=1 SV=2	ACTB	_IK[3hb (K)]IIAPPER_	1	2218.06
A0A286ZTV9	1073	K	Kinectin 1 OS=Sus scrofa OX=9823 GN=KTN1 PE=1 SV=3	KTN1	_VLEHK[3hb (K)]LK_	1	2214.71
A0A286ZZV9	1089	K	Kinectin 1 OS=Sus scrofa OX=9823 GN=KTN1 PE=1 SV=3	KTN1	_VLEHK[3hb (K)]LK_	1	2214.71
A0A287A2J1	1060	K	Kinectin 1 OS=Sus scrofa OX=9823 GN=KTN1 PE=1 SV=3	KTN1	_VLEHK[3hb (K)]LK_	1	2214.71
A0A287AMQ1	1088	K	Kinectin 1 OS=Sus scrofa OX=9823 GN=KTN1 PE=1 SV=3	KTN1	_VLEHK[3hb (K)]LK_	1	2214.71
A0A287AVK6	1098	K	Kinectin 1 OS=Sus scrofa OX=9823 GN=KTN1 PE=1 SV=1	KTN1	_VLEHK[3hb (K)]LK_	1	2214.71
A0A287BSL5	1092	K	Kinectin 1 OS=Sus scrofa OX=9823 GN=KTN1 PE=1 SV=2	KTN1	_VLEHK[3hb (K)]LK_	1	2214.71
A0A480MFV9	1121	K	Kinectin OS=Sus scrofa OX=9823 GN=KTN1 PE=1 SV=1	KTN1	_VLEHK[3hb (K)]LK_	1	2214.71
F1SSN5	1121	K	Kinectin 1 OS=Sus scrofa OX=9823 GN=KTN1 PE=1 SV=2	KTN1	_VLEHK[3hb (K)]LK_	1	2214.71
A0A287A929	89	K	Epoxide hydrolase 2 OS=Sus scrofa OX=9823 GN=EPHX2 PE=1 SV=1	EPHX2	_LPENFSVK[3hb (K)]HIFDK_	1	2188.83
A0A287AJ46	89	K	Epoxide hydrolase 2 OS=Sus scrofa OX=9823 GN=EPHX2 PE=1 SV=2	EPHX2	_LPENFSVK[3hb (K)]HIFDK_	1	2188.83
A0A287BC11	89	K	Epoxide hydrolase 2 OS=Sus scrofa OX=9823 GN=EPHX2 PE=1 SV=2	EPHX2	_LPENFSVK[3hb (K)]HIFDK_	1	2188.83
A0A5G2QTS6	89	K	Epoxide hydrolase 2 OS=Sus scrofa OX=9823 GN=EPHX2 PE=1 SV=1	EPHX2	_LPENFSVK[3hb (K)]HIFDK_	1	2188.83
F1RJS3	89	K	Epoxide hydrolase 2 OS=Sus scrofa OX=9823 GN=EPHX2 PE=1 SV=3	EPHX2	_LPENFSVK[3hb (K)]HIFDK_	1	2188.83
I3LS94	107	K	Dimethylaniline monooxygenase [N-oxide-forming] 3 OS=Sus scrofa OX=9823 GN=FMO3 PE=1 SV=1	FMO3	_YIQFK[3hb (K)]TLVSR_	1	2184.36
A0A287B4L9	412	K	carbamoyl-phosphate synthase (ammonia) OS=Sus scrofa OX=9823 GN=CPS1 PE=1 SV=2	CPS1	_GTTITSVLPK[3hb (K)]PALVASR_	1	2167.47
A0A8W4FGV2	420	K	carbamoyl-phosphate synthase (ammonia) OS=Sus scrofa OX=9823 GN=CPS1 PE=1 SV=1	CPS1	_GTTITSVLPK[3hb (K)]PALVASR_	1	2167.47
A0A8W4FI10	131	K	glucuronosyltransferase OS=Sus scrofa OX=9823 GN=LOC100623255 PE=1 SV=1	LOC100623255	_FC[Carbamidomethyl (C)]K[3hb (K)]DLVSNK_	1	2165.48
A0A287AY35	164	K	Electron transfer flavoprotein subunit alpha OS=Sus scrofa OX=9823 GN=ETFA PE=1 SV=2	ETFA	_VK[3hb (K)]VFSVR_	1	2164.65
A0A5G2QRE7	164	K	Electron transfer flavoprotein subunit alpha OS=Sus scrofa OX=9823 GN=ETFA PE=1 SV=1	ETFA	_VK[3hb (K)]VFSVR_	1	2164.65
A0A8W4F7L2	355	K	Protein disulfide-isomerase A4 OS=Sus scrofa OX=9823 GN=PDIA4 PE=1 SV=1	PDIA4	_LVVMQPEK[3hb (K)]FQSK_	1	2164.14
F1SAD9	363	K	Protein disulfide-isomerase OS=Sus scrofa OX=9823 GN=PDIA4 PE=1 SV=1	PDIA4	_LVVMQPEK[3hb (K)]FQSK_	1	2164.14
A0A4X1VNN9	47	K	Small ribosomal subunit protein uS4 OS=Sus scrofa OX=9823 GN=RPS9 PE=1 SV=1	RPS9	_VK[3hb (K)]FTLAK_	1	2153.69
I3LCW1	1833	K	Fatty acid synthase OS=Sus scrofa OX=9823 GN=FASN PE=1 SV=3	FASN	_TK[3hb (K)]VEAAFR_	1	2152.21
A0A287AA21	272	K	Enoyl-CoA hydratase, mitochondrial OS=Sus scrofa OX=9823 GN=ECHS1 PE=1 SV=2	ECHS1	_IASYSK[3hb (K)]IVTAMAK_	1	2151.5
F6QA08	414	K	Protein disulfide-isomerase OS=Sus scrofa OX=9823 GN=PDIA3 PE=1 SV=1	PDIA3	_NLEPK[3hb (K)]YK_	1	2146.24
I3LCW1	1580	K	Fatty acid synthase OS=Sus scrofa OX=9823 GN=FASN PE=1 SV=3	FASN	_DVMLATGK[3hb (K)]LSPDSIPGK_	1	2143.76
F6KQD9	339	K	Paraoxonase OS=Sus scrofa OX=9823 GN=PON3 PE=1 SV=1	PON3	_GK[3hb (K)]LLIGTVFHK_	1	2142.96
P00355	64	K	Glyceraldehyde-3-phosphate dehydrogenase OS=Sus scrofa OX=9823 GN=GAPDH PE=1 SV=4	GAPDH	_AENGK[3hb (K)]LVINGK_	1	2142.76
A0A8D0TVT9	233	K	Crystallin zeta OS=Sus scrofa OX=9823 GN=CRYZ PE=3 SV=1	CRYZ	_GSSIK[3hb (K)]GVALYSSTK_	1	2130.19
Q0MVN8	267	K	Quinone oxidoreductase OS=Sus scrofa OX=9823 GN=CRYZ PE=2 SV=1	CRYZ	_GSSIK[3hb (K)]GVALYSSTK_	1	2130.19
Q19QT8	267	K	Crystallin zeta OS=Sus scrofa OX=9823 GN=CRYZ PE=2 SV=1	CRYZ	_GSSIK[3hb (K)]GVALYSSTK_	1	2130.19
A0A287AES5	121	K	phosphoenolpyruvate carboxykinase (GTP) OS=Sus scrofa OX=9823 GN=PCK2 PE=1 SV=1	PCK2	_LPK[3hb (K)]YNNC[Carbamidomethyl (C)]WLAR_	1	2120.95
A0A8D1TZC9	82	K	phosphoenolpyruvate carboxykinase (GTP) OS=Sus scrofa OX=9823 GN=PCK2 PE=1 SV=1	PCK2	_LPK[3hb (K)]YNNC[Carbamidomethyl (C)]WLAR_	1	2120.95
F6Q6B4	121	K	phosphoenolpyruvate carboxykinase (GTP) OS=Sus scrofa OX=9823 GN=PCK2 PE=1 SV=2	PCK2	_LPK[3hb (K)]YNNC[Carbamidomethyl (C)]WLAR_	1	2120.95
A0A287BAH7	27	K	Signal sequence receptor subunit 2 OS=Sus scrofa OX=9823 GN=SSR2 PE=4 SV=1	SSR2	_LLASK[3hb (K)]SLLNR_	1	2116.52
A0A4X1VZX8	27	K	Signal sequence receptor subunit 2 OS=Sus scrofa OX=9823 GN=SSR2 PE=4 SV=1	SSR2	_LLASK[3hb (K)]SLLNR_	1	2116.52
A0A4X1W122	27	K	Translocon-associated protein subunit beta OS=Sus scrofa OX=9823 GN=SSR2 PE=3 SV=1	SSR2	_LLASK[3hb (K)]SLLNR_	1	2116.52
F1SM17	635	K	glucuronosyltransferase OS=Sus scrofa OX=9823 GN=UGT1A6 PE=1 SV=3	UGT1A6	_LVK[3hb (K)]WLPQNDLLGHPK_	1	2112.31
A0A287B5W1	402	K	Glycogen [starch] synthase OS=Sus scrofa OX=9823 GN=GYS2 PE=1 SV=3	GYS2	_K[3hb (K)]LYDALLR_	1	2102.89
F1SR04	402	K	Glycogen [starch] synthase OS=Sus scrofa OX=9823 GN=GYS2 PE=1 SV=5	GYS2	_K[3hb (K)]LYDALLR_	1	2102.89
A0A5G2QR34	374	K	6-phosphogluconate dehydrogenase, decarboxylating OS=Sus scrofa OX=9823 GN=PGD PE=1 SV=1	PGD	_SVFLGK[3hb (K)]IK_	1	2096.81
A0A8D1M3L0	71	K	Aspartate aminotransferase OS=Sus scrofa OX=9823 GN=GOT2 PE=1 SV=1	GOT2	_K[3hb (K)]MNLGVGAYR_	1	2084.39
P00506	59	K	Aspartate aminotransferase, mitochondrial OS=Sus scrofa OX=9823 GN=GOT2 PE=1 SV=2	GOT2	_K[3hb (K)]MNLGVGAYR_	1	2084.39
F1RPH0	11	K	Phosphoglycerate kinase OS=Sus scrofa OX=9823 GN=PGK1 PE=1 SV=3	PGK1	_LTLDK[3hb (K)]LDVK_	1	2066.35
K7GKJ8	11	K	Phosphoglycerate kinase OS=Sus scrofa OX=9823 GN=PGK1 PE=1 SV=2	PGK1	_LTLDK[3hb (K)]LDVK_	1	2066.35
A0A900P7T9	160	K	DNA-(apurinic or apyrimidinic site) lyase OS=Sus scrofa OX=9823 GN=RPS3 PE=1 SV=1	RPS3	_GC[Carbamidomethyl (C)]EVVVSGK[3hb (K)]LR_	1	2062.88
Q0Z8U2	141	K	Small ribosomal subunit protein uS3 OS=Sus scrofa OX=9823 GN=RPS3 PE=1 SV=1	RPS3	_GC[Carbamidomethyl (C)]EVVVSGK[3hb (K)]LR_	1	2062.88
A0A5K1VST3	36	K	Glutathione S-transferase OS=Sus scrofa OX=9823 GN=GSTA1 PE=1 SV=1	GSTA1	_FIK[3hb (K)]TPEDLDK_	1	2054.16
F1S7C9	111	K	Glutathione S-transferase OS=Sus scrofa OX=9823 GN=GSTA1 PE=1 SV=4	GSTA1	_FIK[3hb (K)]TPEDLDK_	1	2054.16
P51781	36	K	Glutathione S-transferase alpha M14 OS=Sus scrofa OX=9823 PE=2 SV=2	--	_FIK[3hb (K)]TPEDLDK_	1	2054.16
Q6QAT1	16	K	Small ribosomal subunit protein eS28 OS=Sus scrofa OX=9823 GN=RPS28 PE=1 SV=2	RPS28	_VTK[3hb (K)]VLGR_	1	2053.85
A0A8W4F9Q9	147	K	Methylmalonyl-CoA epimerase OS=Sus scrofa OX=9823 GN=MCEE PE=1 SV=1	MCEE	_ILSEEPK[3hb (K)]IGAHGK_	1	2049.81
A1XQS7	150	K	MCEE OS=Sus scrofa OX=9823 GN=MCEE PE=1 SV=1	MCEE	_ILSEEPK[3hb (K)]IGAHGK_	1	2049.81
Q9N1F5	114	K	Glutathione S-transferase omega-1 OS=Sus scrofa OX=9823 GN=GSTO1 PE=1 SV=2	GSTO1	_AC[Carbamidomethyl (C)]QK[3hb (K)]MVFELSSK_	1	2047.45
A0A287BCE5	159	K	Transmembrane protein 205 OS=Sus scrofa OX=9823 GN=TMEM205 PE=1 SV=1	TMEM205	_GQDPK[3hb (K)]YSALR_	1	2027.97
A0A8D0M4C2	149	K	Transmembrane protein 205 OS=Sus scrofa OX=9823 GN=TMEM205 PE=1 SV=1	TMEM205	_GQDPK[3hb (K)]YSALR_	1	2027.97
A0A2C9F385	119	K	Epoxide hydrolase OS=Sus scrofa OX=9823 GN=EPHX1 PE=3 SV=1	EPHX1	_TK[3hb (K)]IEGLDIHFIHVKPPQLPSGR_	0.999999	2025.89
P79381	119	K	Epoxide hydrolase 1 OS=Sus scrofa OX=9823 GN=EPHX1 PE=2 SV=1	EPHX1	_TK[3hb (K)]IEGLDIHFIHVKPPQLPSGR_	0.999999	2025.89
F1RM45	230	K	Apolipoprotein E OS=Sus scrofa OX=9823 GN=APOE PE=1 SV=3	APOE	_AEAWGQK[3hb (K)]LR_	1	2025.74
P18650	230	K	Apolipoprotein E OS=Sus scrofa OX=9823 GN=APOE PE=1 SV=2	APOE	_AEAWGQK[3hb (K)]LR_	1	2025.74
P00355	252	K	Glyceraldehyde-3-phosphate dehydrogenase OS=Sus scrofa OX=9823 GN=GAPDH PE=1 SV=4	GAPDH	_LEKPAK[3hb (K)]YDDIK_	1	1992.81
I3LGC2	1428	K	Ribosome binding protein 1 OS=Sus scrofa OX=9823 GN=RRBP1 PE=4 SV=3	RRBP1	_AATK[3hb (K)]LQELLK_	1	1990.96
F1RIX8	190	K	3-ketoacyl-[acyl-carrier-protein] reductase beta subunit OS=Sus scrofa OX=9823 GN=CBR4 PE=1 SV=3	CBR4	_DLK[3hb (K)]EEHLK_	1	1978.78
A0A2C9F3B2	64	K	Voltage-dependent anion-selective channel protein 1 OS=Sus scrofa OX=9823 GN=VDAC1 PE=1 SV=2	VDAC1	_VTGSLETK[3hb (K)]YR_	1	1978.67
A0A5S6HVC8	80	K	Voltage-dependent anion-selective channel protein 1 OS=Sus scrofa OX=9823 GN=VDAC1 PE=1 SV=1	VDAC1	_VTGSLETK[3hb (K)]YR_	1	1978.67
Q9MZ16	61	K	Voltage-dependent anion-selective channel protein 1 OS=Sus scrofa OX=9823 GN=VDAC1 PE=2 SV=3	VDAC1	_VTGSLETK[3hb (K)]YR_	1	1978.67
A0A287B4E6	102	K	Translationally-controlled tumor protein OS=Sus scrofa OX=9823 GN=TPT1 PE=3 SV=1	TPT1	_GK[3hb (K)]LEEQRPER_	1	1978.07
A0A5G2QHY7	102	K	Translationally-controlled tumor protein OS=Sus scrofa OX=9823 GN=TPT1 PE=3 SV=2	TPT1	_GK[3hb (K)]LEEQRPER_	1	1978.07
P61288	102	K	Translationally-controlled tumor protein OS=Sus scrofa OX=9823 GN=TPT1 PE=2 SV=1	TPT1	_GK[3hb (K)]LEEQRPER_	1	1978.07
A0A287AA21	94	K	Enoyl-CoA hydratase, mitochondrial OS=Sus scrofa OX=9823 GN=ECHS1 PE=1 SV=2	ECHS1	_PK[3hb (K)]ALNALC[Carbamidomethyl (C)]K_	1	1969.41
F1SM17	647	K	glucuronosyltransferase OS=Sus scrofa OX=9823 GN=UGT1A6 PE=1 SV=3	UGT1A6	_WLPQNDLLGHPK[3hb (K)]AR_	1	1963.62
A0A5G2R0Y0	707	K	Transitional endoplasmic reticulum ATPase OS=Sus scrofa OX=9823 GN=VCP PE=1 SV=1	VCP	_AC[Carbamidomethyl (C)]K[3hb (K)]LAIR_	1	1954.85
F1SIH8	696	K	Transitional endoplasmic reticulum ATPase OS=Sus scrofa OX=9823 GN=VCP PE=1 SV=3	VCP	_AC[Carbamidomethyl (C)]K[3hb (K)]LAIR_	1	1954.85
P03974	696	K	Transitional endoplasmic reticulum ATPase OS=Sus scrofa OX=9823 GN=VCP PE=1 SV=5	VCP	_AC[Carbamidomethyl (C)]K[3hb (K)]LAIR_	1	1954.85
A0A287BLJ2	253	K	Glutaryl-CoA dehydrogenase, mitochondrial OS=Sus scrofa OX=9823 GN=GCDH PE=3 SV=1	GCDH	_IEGK[3hb (K)]FSLR_	1	1952.79
P81140	223	K	Glutaryl-CoA dehydrogenase, mitochondrial (Fragment) OS=Sus scrofa OX=9823 GN=GCDH PE=1 SV=1	GCDH	_IEGK[3hb (K)]FSLR_	1	1952.79
A0A5G2R3M6	374	K	enoyl-CoA hydratase OS=Sus scrofa OX=9823 GN=HADHA PE=1 SV=1	HADHA	_K[3hb (K)]ALTSFER_	1	1950.61
Q29554	415	K	Trifunctional enzyme subunit alpha, mitochondrial OS=Sus scrofa OX=9823 GN=HADHA PE=2 SV=1	HADHA	_K[3hb (K)]ALTSFER_	1	1950.61
F1RM45	259	K	Apolipoprotein E OS=Sus scrofa OX=9823 GN=APOE PE=1 SV=3	APOE	_TK[3hb (K)]VEEQGSQLR_	1	1946.43
P18650	259	K	Apolipoprotein E OS=Sus scrofa OX=9823 GN=APOE PE=1 SV=2	APOE	_TK[3hb (K)]VEEQGSQLR_	1	1946.43
A0A287A5G5	289	K	Prostaglandin reductase 1 OS=Sus scrofa OX=9823 GN=PTGR1 PE=3 SV=1	PTGR1	_DLLK[3hb (K)]WVSEGK_	1	1936.84
A0A287B7R3	272	K	Prostaglandin reductase 1 OS=Sus scrofa OX=9823 GN=PTGR1 PE=3 SV=2	PTGR1	_DLLK[3hb (K)]WVSEGK_	1	1936.84
Q29073	289	K	Prostaglandin reductase 1 OS=Sus scrofa OX=9823 GN=PTGR1 PE=1 SV=1	PTGR1	_DLLK[3hb (K)]WVSEGK_	1	1936.84
A0A5G2QMY5	149	K	Nicotinate-nucleotide pyrophosphorylase [carboxylating] OS=Sus scrofa OX=9823 GN=QPRT PE=1 SV=2	QPRT	_LVEK[3hb (K)]YGLLVGGATSHR_	1	1923.9
I3LK75	149	K	Nicotinate-nucleotide pyrophosphorylase [carboxylating] OS=Sus scrofa OX=9823 GN=QPRT PE=1 SV=2	QPRT	_LVEK[3hb (K)]YGLLVGGATSHR_	1	1923.9
Q865F1	455	K	Microsomal triglyceride transfer protein large subunit OS=Sus scrofa OX=9823 GN=MTTP PE=2 SV=1	MTTP	_K[3hb (K)]LILGGLER_	1	1913.98
A0A287BJI6	478	K	serine--tRNA ligase OS=Sus scrofa OX=9823 GN=SARS1 PE=1 SV=2	SARS1	_GIVVPEK[3hb (K)]LK_	1	1911.9
F1S5Z3	455	K	serine--tRNA ligase OS=Sus scrofa OX=9823 GN=SARS1 PE=1 SV=3	SARS1	_GIVVPEK[3hb (K)]LK_	1	1911.9
A0A287BQT2	852	K	Cytoplasmic aconitate hydratase OS=Sus scrofa OX=9823 GN=ACO1 PE=1 SV=1	ACO1	_VQVK[3hb (K)]LDTGK_	1	1906.52
A0A5G2QDY0	437	K	Septin 9 OS=Sus scrofa OX=9823 GN=SEPTIN9 PE=1 SV=2	SEPTIN9	_LVNEK[3hb (K)]FR_	1	1891.33
A0A5G2QMI6	458	K	Septin 9 OS=Sus scrofa OX=9823 GN=SEPTIN9 PE=1 SV=1	SEPTIN9	_LVNEK[3hb (K)]FR_	1	1891.33
A0A5G2QRA0	470	K	Septin 9 OS=Sus scrofa OX=9823 GN=SEPTIN9 PE=1 SV=1	SEPTIN9	_LVNEK[3hb (K)]FR_	1	1891.33
A0A5G2R9R9	477	K	Septin 9 OS=Sus scrofa OX=9823 GN=SEPTIN9 PE=1 SV=1	SEPTIN9	_LVNEK[3hb (K)]FR_	1	1891.33
A0A8W4FF69	445	K	Septin 9 OS=Sus scrofa OX=9823 GN=SEPTIN9 PE=1 SV=1	SEPTIN9	_LVNEK[3hb (K)]FR_	1	1891.33
A0A8W4FI77	249	K	Septin 9 OS=Sus scrofa OX=9823 GN=SEPTIN9 PE=1 SV=1	SEPTIN9	_LVNEK[3hb (K)]FR_	1	1891.33
A0A8W4FMC5	456	K	Septin 9 OS=Sus scrofa OX=9823 GN=SEPTIN9 PE=1 SV=1	SEPTIN9	_LVNEK[3hb (K)]FR_	1	1891.33
F1RZ71	459	K	Septin 9 OS=Sus scrofa OX=9823 GN=SEPTIN9 PE=1 SV=4	SEPTIN9	_LVNEK[3hb (K)]FR_	1	1891.33
F6KQD9	159	K	Paraoxonase OS=Sus scrofa OX=9823 GN=PON3 PE=1 SV=1	PON3	_TIK[3hb (K)]HELLK_	1	1888.55
A0A286ZX26	346	K	Cathepsin D OS=Sus scrofa OX=9823 GN=CTSD PE=1 SV=3	CTSD	_YK[3hb (K)]LSSENYTLK_	1	1882.89
A0A8W4FFH8	266	K	Cathepsin D OS=Sus scrofa OX=9823 GN=CTSD PE=1 SV=1	CTSD	_YK[3hb (K)]LSSENYTLK_	1	1882.89
A0A8W4FN06	327	K	Cathepsin D OS=Sus scrofa OX=9823 GN=CTSD PE=1 SV=1	CTSD	_YK[3hb (K)]LSSENYTLK_	1	1882.89
P00795	283	K	Cathepsin D OS=Sus scrofa OX=9823 GN=CTSD PE=1 SV=2	CTSD	_YK[3hb (K)]LSSENYTLK_	1	1882.89
P62936	49	K	Peptidyl-prolyl cis-trans isomerase A OS=Sus scrofa OX=9823 GN=PPIA PE=1 SV=2	PPIA	_GFGYK[3hb (K)]GSC[Carbamidomethyl (C)]FHR_	1	1881.22
A0A287AIP7	634	K	Long-chain-fatty-acid--CoA ligase OS=Sus scrofa OX=9823 GN=ACSL1 PE=1 SV=2	ACSL1	_HIFK[3hb (K)]LAQGEYIAPEK_	1	1878.38
A0A287BM44	609	K	Long-chain-fatty-acid--CoA ligase OS=Sus scrofa OX=9823 GN=ACSL1 PE=1 SV=1	ACSL1	_HIFK[3hb (K)]LAQGEYIAPEK_	1	1878.38
A0A5G2QCS2	528	K	Long-chain-fatty-acid--CoA ligase OS=Sus scrofa OX=9823 GN=ACSL1 PE=1 SV=2	ACSL1	_HIFK[3hb (K)]LAQGEYIAPEK_	1	1878.38
A0A5G2RDH5	536	K	Long-chain-fatty-acid--CoA ligase OS=Sus scrofa OX=9823 GN=ACSL1 PE=1 SV=2	ACSL1	_HIFK[3hb (K)]LAQGEYIAPEK_	1	1878.38
A0A287AG13	3060	K	Apolipoprotein B OS=Sus scrofa OX=9823 GN=APOB PE=1 SV=1	APOB	_VSFPLK[3hb (K)]LTGK_	1	1875.52
A0A5G2RKR8	3037	K	Apolipoprotein B OS=Sus scrofa OX=9823 GN=APOB PE=1 SV=1	APOB	_VSFPLK[3hb (K)]LTGK_	1	1875.52
A0A287BLJ2	240	K	Glutaryl-CoA dehydrogenase, mitochondrial OS=Sus scrofa OX=9823 GN=GCDH PE=3 SV=1	GCDH	_GFLLEK[3hb (K)]GMR_	1	1874.46
P81140	210	K	Glutaryl-CoA dehydrogenase, mitochondrial (Fragment) OS=Sus scrofa OX=9823 GN=GCDH PE=1 SV=1	GCDH	_GFLLEK[3hb (K)]GMR_	1	1874.46
A0A287A8S8	64	K	phosphopyruvate hydratase OS=Sus scrofa OX=9823 GN=ENO1 PE=1 SV=1	ENO1	_GVSK[3hb (K)]AVEHINK_	1	1868
A0A480WPU1	64	K	phosphopyruvate hydratase OS=Sus scrofa OX=9823 GN=ENO1 PE=1 SV=1	ENO1	_GVSK[3hb (K)]AVEHINK_	1	1868
A0A8W4F8Y9	64	K	phosphopyruvate hydratase OS=Sus scrofa OX=9823 GN=ENO1 PE=1 SV=1	ENO1	_GVSK[3hb (K)]AVEHINK_	1	1868
A0A287ASD0	48	K	Large ribosomal subunit protein uL18 OS=Sus scrofa OX=9823 GN=RPL5 PE=1 SV=1	RPL5	_YNTPK[3hb (K)]YR_	1	1867.7
A0A4X1U3N9	50	K	Large ribosomal subunit protein uL18 OS=Sus scrofa OX=9823 GN=RPL5 PE=1 SV=1	RPL5	_YNTPK[3hb (K)]YR_	1	1867.7
F1RPW9	147	K	Elongation factor 1-gamma OS=Sus scrofa OX=9823 GN=EEF1G PE=4 SV=3	EEF1G	_VLGLLDAHLK[3hb (K)]TR_	1	1854.33
Q29387	142	K	Elongation factor 1-gamma (Fragment) OS=Sus scrofa OX=9823 GN=EEF1G PE=2 SV=2	EEF1G	_VLGLLDAHLK[3hb (K)]TR_	1	1854.33
A0A287AE80	121	K	Carbonyl reductase (NADPH) OS=Sus scrofa OX=9823 GN=LOC100622246 PE=1 SV=1	LOC100622246	_ALNNC[Carbamidomethyl (C)]SPELQQK[3hb (K)]FK_	1	1847.45
A0A287BA90	157	K	Carbonyl reductase (NADPH) OS=Sus scrofa OX=9823 GN=LOC100622246 PE=1 SV=2	LOC100622246	_ALNNC[Carbamidomethyl (C)]SPELQQK[3hb (K)]FK_	1	1847.45
A0A287BL83	157	K	Carbonyl reductase (NADPH) OS=Sus scrofa OX=9823 GN=LOC100622246 PE=1 SV=1	LOC100622246	_ALNNC[Carbamidomethyl (C)]SPELQQK[3hb (K)]FK_	1	1847.45
A0A287AFU8	465	K	Methylmalonyl-CoA mutase, mitochondrial OS=Sus scrofa OX=9823 GN=MMUT PE=3 SV=1	MMUT	_AVAEGIPK[3hb (K)]LR_	1	1846.33
A0A287BA08	465	K	Methylmalonyl-CoA mutase, mitochondrial OS=Sus scrofa OX=9823 GN=MMUT PE=3 SV=1	MMUT	_AVAEGIPK[3hb (K)]LR_	1	1846.33
Q8MI68	465	K	Methylmalonyl-CoA mutase, mitochondrial OS=Sus scrofa OX=9823 GN=MMUT PE=2 SV=2	MMUT	_AVAEGIPK[3hb (K)]LR_	1	1846.33
A0A5G2QM00	134	K	C-1-tetrahydrofolate synthase, cytoplasmic OS=Sus scrofa OX=9823 GN=MTHFD1 PE=1 SV=1	MTHFD1	_DVDGLTSINAGK[3hb (K)]LAR_	1	1844.5
F1SA74	134	K	C-1-tetrahydrofolate synthase, cytoplasmic OS=Sus scrofa OX=9823 GN=MTHFD1 PE=1 SV=3	MTHFD1	_DVDGLTSINAGK[3hb (K)]LAR_	1	1844.5
A0A286ZNH3	117	K	2-iminobutanoate/2-iminopropanoate deaminase OS=Sus scrofa OX=9823 GN=RIDA PE=1 SV=1	RIDA	_AAYQVAALPK[3hb (K)]GGR_	1	1841.69
A0A8W4FNG9	332	K	Glutamate dehydrogenase OS=Sus scrofa OX=9823 GN=GLUD1 PE=3 SV=1	GLUD1	_ELEDFK[3hb (K)]LQHGTILGFPK_	1	1839.72
P42174	352	K	Glutamate dehydrogenase 1, mitochondrial OS=Sus scrofa OX=9823 GN=GLUD1 PE=1 SV=2	GLUD1	_ELEDFK[3hb (K)]LQHGTILGFPK_	1	1839.72
A0A4X1W7R3	20	K	nucleoside-diphosphate kinase OS=Sus scrofa OX=9823 GN=AK3 PE=1 SV=1	AK3	_AAIMGAPGSGK[3hb (K)]GTVSSR_	1	1839.32
A0A4X1W814	20	K	GTP:AMP phosphotransferase AK3, mitochondrial OS=Sus scrofa OX=9823 GN=AK3 PE=1 SV=1	AK3	_AAIMGAPGSGK[3hb (K)]GTVSSR_	1	1839.32
P28839	476	K	Cytosol aminopeptidase OS=Sus scrofa OX=9823 GN=LAP3 PE=1 SV=2	LAP3	_EFVTHPK[3hb (K)]WAHLDIAGVMTNK_	1	1830.5
A0A287AFZ0	299	K	Nucleoporin 58 OS=Sus scrofa OX=9823 GN=NUP58 PE=4 SV=1	NUP58	_LK[3hb (K)]IETAQELK_	1	1829.51
A0A287B8D6	253	K	Nucleoporin 58 OS=Sus scrofa OX=9823 GN=NUP58 PE=4 SV=2	NUP58	_LK[3hb (K)]IETAQELK_	1	1829.51
A0A287BGV2	299	K	Nucleoporin 58 OS=Sus scrofa OX=9823 GN=NUP58 PE=4 SV=2	NUP58	_LK[3hb (K)]IETAQELK_	1	1829.51
A0A5G2QYG2	311	K	Nucleoporin 58 OS=Sus scrofa OX=9823 GN=NUP58 PE=4 SV=1	NUP58	_LK[3hb (K)]IETAQELK_	1	1829.51
A0A286ZI08	152	K	UTP--glucose-1-phosphate uridylyltransferase OS=Sus scrofa OX=9823 GN=UGP2 PE=1 SV=2	UGP2	_VK[3hb (K)]IYTFNQSR_	1	1828.66
A0A481C881	184	K	UTP--glucose-1-phosphate uridylyltransferase OS=Sus scrofa OX=9823 GN=UGP2 PE=1 SV=1	UGP2	_VK[3hb (K)]IYTFNQSR_	1	1828.66
A0A286ZIU5	194	K	Serpin domain-containing protein OS=Sus scrofa OX=9823 GN=LOC100153899 PE=1 SV=2	LOC100153899	_LLDK[3hb (K)]FVQDAR_	1	1828.25
A0A287ARJ8	139	K	Serpin domain-containing protein OS=Sus scrofa OX=9823 GN=LOC100153899 PE=1 SV=3	LOC100153899	_LLDK[3hb (K)]FVQDAR_	1	1828.25
A0A287AT48	195	K	Serpin domain-containing protein OS=Sus scrofa OX=9823 GN=LOC100153899 PE=1 SV=2	LOC100153899	_LLDK[3hb (K)]FVQDAR_	1	1828.25
A0A287AVA9	155	K	Serpin domain-containing protein OS=Sus scrofa OX=9823 GN=LOC100153899 PE=1 SV=2	LOC100153899	_LLDK[3hb (K)]FVQDAR_	1	1828.25
F1SCC6	141	K	Serpin domain-containing protein OS=Sus scrofa OX=9823 GN=LOC100153899 PE=1 SV=4	LOC100153899	_LLDK[3hb (K)]FVQDAR_	1	1828.25
A0A286ZIH0	735	K	Hypoxia up-regulated protein 1 OS=Sus scrofa OX=9823 GN=HYOU1 PE=1 SV=2	HYOU1	_EK[3hb (K)]LAELR_	1	1816.42
A0A286ZX11	846	K	Hypoxia up-regulated protein 1 OS=Sus scrofa OX=9823 GN=HYOU1 PE=1 SV=1	HYOU1	_EK[3hb (K)]LAELR_	1	1816.42
A0A286ZZF0	854	K	Hypoxia up-regulated protein 1 OS=Sus scrofa OX=9823 GN=HYOU1 PE=1 SV=1	HYOU1	_EK[3hb (K)]LAELR_	1	1816.42
A0A287BGS6	837	K	Hypoxia up-regulated protein 1 OS=Sus scrofa OX=9823 GN=HYOU1 PE=1 SV=2	HYOU1	_EK[3hb (K)]LAELR_	1	1816.42
A0A5G2R315	854	K	Hypoxia up-regulated protein 1 OS=Sus scrofa OX=9823 GN=HYOU1 PE=1 SV=1	HYOU1	_EK[3hb (K)]LAELR_	1	1816.42
F1SAI8	797	K	Hypoxia up-regulated protein 1 OS=Sus scrofa OX=9823 GN=HYOU1 PE=1 SV=2	HYOU1	_EK[3hb (K)]LAELR_	1	1816.42
F1S2A8	95	K	B-cell receptor-associated protein OS=Sus scrofa OX=9823 GN=BCAP31 PE=1 SV=2	BCAP31	_VNLQNNPGAVEHFHMK[3hb (K)]LFR_	1	1815.91
A0A287B481	856	K	aldehyde oxidase OS=Sus scrofa OX=9823 GN=AOX1 PE=1 SV=1	AOX1	_YK[3hb (K)]VGFMNDGR_	1	1815.76
A0A4X1WCQ0	313	K	Glycerol-3-phosphate dehydrogenase [NAD(+)] OS=Sus scrofa OX=9823 GN=GPD1 PE=1 SV=1	GPD1	_LQGPQTAQELHSILQHK[3hb (K)]GLVDK_	1	1811.81
A0A287A703	40	K	alcohol dehydrogenase OS=Sus scrofa OX=9823 GN=ADH1C PE=1 SV=1	ADH1C	_IK[3hb (K)]MVATGIC[Carbamidomethyl (C)]R_	1	1795.23
A0A5G2QDU0	53	K	alcohol dehydrogenase OS=Sus scrofa OX=9823 GN=ADH1C PE=1 SV=1	ADH1C	_IK[3hb (K)]MVATGIC[Carbamidomethyl (C)]R_	1	1795.23
A0A5G2QGP7	37	K	Alcohol dehydrogenase 1C (class I), gamma polypeptide OS=Sus scrofa OX=9823 GN=ADH1C PE=1 SV=1	ADH1C	_IK[3hb (K)]MVATGIC[Carbamidomethyl (C)]R_	1	1795.23
A0A5G2QHM7	38	K	Alcohol dehydrogenase 1C (class I), gamma polypeptide OS=Sus scrofa OX=9823 GN=ADH1C PE=1 SV=1	ADH1C	_IK[3hb (K)]MVATGIC[Carbamidomethyl (C)]R_	1	1795.23
F1S1E7	362	K	Dihydropyrimidinase OS=Sus scrofa OX=9823 GN=DPYS PE=1 SV=3	DPYS	_MSVIWEK[3hb (K)]AVHSGK_	1	1793.74
A0A287A9G4	424	K	Argininosuccinate synthase OS=Sus scrofa OX=9823 GN=ASS1 PE=1 SV=2	ASS1	_LQSK[3hb (K)]VTAK_	1	1793.46
A0A287AK65	421	K	Argininosuccinate synthase OS=Sus scrofa OX=9823 GN=ASS1 PE=1 SV=2	ASS1	_LQSK[3hb (K)]VTAK_	1	1793.46
A0A8W4FCU2	821	K	Myosin-9 OS=Sus scrofa OX=9823 GN=MYH9 PE=1 SV=1	MYH9	_NC[Carbamidomethyl (C)]AAYLK[3hb (K)]LR_	1	1789.04
F1RJM2	107	K	Endoplasmic reticulum resident protein 29 OS=Sus scrofa OX=9823 GN=ERP29 PE=1 SV=2	ERP29	_LNMELSEK[3hb (K)]YK_	1	1789
A0A8D1GA86	374	K	Fibrinogen beta chain OS=Sus scrofa OX=9823 GN=FGB PE=1 SV=1	FGB	_YQISLSK[3hb (K)]YK_	1	1787.73
F1RX37	378	K	Fibrinogen beta chain OS=Sus scrofa OX=9823 GN=FGB PE=1 SV=4	FGB	_YQISLSK[3hb (K)]YK_	1	1787.73
A0A5G2R726	103	K	Alcohol dehydrogenase 4 (class II), pi polypeptide OS=Sus scrofa OX=9823 GN=ADH4 PE=1 SV=1	ADH4	_C[Carbamidomethyl (C)]K[3hb (K)]FC[Carbamidomethyl (C)]LSPR_	1	1785.2
F1S0Y8	103	K	Alcohol dehydrogenase 4 (class II), pi polypeptide OS=Sus scrofa OX=9823 GN=ADH4 PE=1 SV=3	ADH4	_C[Carbamidomethyl (C)]K[3hb (K)]FC[Carbamidomethyl (C)]LSPR_	1	1785.2
A0A287AXP0	331	K	Succinate-semialdehyde dehydrogenase OS=Sus scrofa OX=9823 GN=ALDH5A1 PE=1 SV=1	ALDH5A1	_K[3hb (K)]FAEAIK_	1	1783.76
F1RUE3	359	K	Succinate-semialdehyde dehydrogenase OS=Sus scrofa OX=9823 GN=ALDH5A1 PE=1 SV=4	ALDH5A1	_K[3hb (K)]FAEAIK_	1	1783.76
A0A8W4FR13	402	K	Multifunctional fusion protein OS=Sus scrofa OX=9823 GN=ALDH4A1 PE=1 SV=1	ALDH4A1	_K[3hb (K)]WLEHAR_	1	1779.23
I3LNB4	448	K	Multifunctional fusion protein OS=Sus scrofa OX=9823 GN=ALDH4A1 PE=1 SV=3	ALDH4A1	_K[3hb (K)]WLEHAR_	1	1779.23
A0A287AY35	62	K	Electron transfer flavoprotein subunit alpha OS=Sus scrofa OX=9823 GN=ETFA PE=1 SV=2	ETFA	_C[Carbamidomethyl (C)]DK[3hb (K)]VAQDLC[Carbamidomethyl (C)]K_	1	1775.21
A0A5G2QRE7	62	K	Electron transfer flavoprotein subunit alpha OS=Sus scrofa OX=9823 GN=ETFA PE=1 SV=1	ETFA	_C[Carbamidomethyl (C)]DK[3hb (K)]VAQDLC[Carbamidomethyl (C)]K_	1	1775.21
A0A287B462	213	K	Mitochondrial amidoxime reducing component 2 OS=Sus scrofa OX=9823 GN=MTARC2 PE=1 SV=3	MTARC2	_VK[3hb (K)]MENFR_	1	1773.13
A0A481BCG1	232	K	Mitochondrial amidoxime reducing component 2 OS=Sus scrofa OX=9823 GN=MTARC2 PE=1 SV=1	MTARC2	_VK[3hb (K)]MENFR_	1	1773.13
A0A287ASU4	65	K	Small ribosomal subunit protein uS5 OS=Sus scrofa OX=9823 GN=RPS2 PE=1 SV=1	RPS2	_AEDKEWLPVTK[3hb (K)]LGR_	1	1767.49
I3LJ87	38	K	Small ribosomal subunit protein uS5 OS=Sus scrofa OX=9823 GN=RPS2 PE=1 SV=3	RPS2	_AEDKEWLPVTK[3hb (K)]LGR_	1	1767.49
I3LCW1	41	K	Fatty acid synthase OS=Sus scrofa OX=9823 GN=FASN PE=1 SV=3	FASN	_WK[3hb (K)]AGLYGLPR_	1	1755.94
F1S2A8	167	K	B-cell receptor-associated protein OS=Sus scrofa OX=9823 GN=BCAP31 PE=1 SV=2	BCAP31	_EAAVGGVK[3hb (K)]LDGGDAGGK_	1	1755.11
A0A5G2QIZ1	210	K	Dihydrolipoyllysine-residue succinyltransferase component of 2-oxoglutarate dehydrogenase complex, mitochondrial OS=Sus scrofa OX=9823 GN=DLST PE=3 SV=1	DLST	_PVSAVKPTAAPPVAEPGAVK[3hb (K)]GLR_	1	1750.64
A0A5S6FV10	196	K	Dihydrolipoyllysine-residue succinyltransferase component of 2-oxoglutarate dehydrogenase complex, mitochondrial OS=Sus scrofa OX=9823 GN=DLST PE=3 SV=1	DLST	_PVSAVKPTAAPPVAEPGAVK[3hb (K)]GLR_	1	1750.64
Q9N0F1	219	K	Dihydrolipoyllysine-residue succinyltransferase component of 2-oxoglutarate dehydrogenase complex, mitochondrial OS=Sus scrofa OX=9823 GN=DLST PE=1 SV=1	DLST	_PVSAVKPTAAPPVAEPGAVK[3hb (K)]GLR_	1	1750.64
F1RWZ4	87	K	Enoyl-CoA delta isomerase 2 OS=Sus scrofa OX=9823 GN=ECI2 PE=1 SV=3	ECI2	_LK[3hb (K)]LYALYK_	1	1749.58
A0A4X1TTH9	7	K	Phosphatidylethanolamine-binding protein 1 OS=Sus scrofa OX=9823 GN=PEBP1 PE=1 SV=1	PEBP1	_PVDLGK[3hb (K)]WSGPLSLQEVDERPQHPLQVK_	1	1743.87
A0A287B4L9	915	K	carbamoyl-phosphate synthase (ammonia) OS=Sus scrofa OX=9823 GN=CPS1 PE=1 SV=2	CPS1	_EIGFSDK[3hb (K)]QISK_	1	1739.26
A0A8W4FGV2	923	K	carbamoyl-phosphate synthase (ammonia) OS=Sus scrofa OX=9823 GN=CPS1 PE=1 SV=1	CPS1	_EIGFSDK[3hb (K)]QISK_	1	1739.26
A0A287A5G1	329	K	Actin, cytoplasmic 2 OS=Sus scrofa OX=9823 GN=ACTG1 PE=3 SV=2	ACTG1	_EITALAPSTMK[3hb (K)]IK_	1	1738.74
A0A287AA77	332	K	Actin, cytoplasmic 2 OS=Sus scrofa OX=9823 GN=ACTG1 PE=1 SV=1	ACTG1	_EITALAPSTMK[3hb (K)]IK_	1	1738.74
A0A4X1U972	326	K	Actin, cytoplasmic 2 OS=Sus scrofa OX=9823 GN=ACTG1 PE=1 SV=1	ACTG1	_EITALAPSTMK[3hb (K)]IK_	1	1738.74
I3LVD5	326	K	Actin, cytoplasmic 2 OS=Sus scrofa OX=9823 GN=ACTG1 PE=1 SV=1	ACTG1	_EITALAPSTMK[3hb (K)]IK_	1	1738.74
Q6QAQ1	326	K	Actin, cytoplasmic 1 OS=Sus scrofa OX=9823 GN=ACTB PE=1 SV=2	ACTB	_EITALAPSTMK[3hb (K)]IK_	1	1738.74
A0A287B462	165	K	Mitochondrial amidoxime reducing component 2 OS=Sus scrofa OX=9823 GN=MTARC2 PE=1 SV=3	MTARC2	_LVQFEK[3hb (K)]NLK_	1	1738.09
A0A481BCG1	184	K	Mitochondrial amidoxime reducing component 2 OS=Sus scrofa OX=9823 GN=MTARC2 PE=1 SV=1	MTARC2	_LVQFEK[3hb (K)]NLK_	1	1738.09
A0A5G2R6T7	103	K	Alpha-actinin-1 OS=Sus scrofa OX=9823 GN=ACTN1 PE=1 SV=2	ACTN1	_ALDFIASK[3hb (K)]GVK_	1	1733.73
A0A8W4FMI4	103	K	Alpha-actinin-1 OS=Sus scrofa OX=9823 GN=ACTN1 PE=1 SV=1	ACTN1	_ALDFIASK[3hb (K)]GVK_	1	1733.73
I3LLY3	103	K	Alpha-actinin-1 OS=Sus scrofa OX=9823 GN=ACTN1 PE=1 SV=2	ACTN1	_ALDFIASK[3hb (K)]GVK_	1	1733.73
A0A5G2QFX9	115	K	Mannose-binding protein C OS=Sus scrofa OX=9823 GN=MBL2 PE=4 SV=1	MBL2	_K[3hb (K)]WLIFAQGK_	1	1727.88
Q9XSW3	116	K	Mannose-binding protein C OS=Sus scrofa OX=9823 GN=MBL2 PE=1 SV=1	MBL2	_K[3hb (K)]WLIFAQGK_	1	1727.88
A0A8W4FQ33	1523	K	IQ motif containing GTPase activating protein 2 OS=Sus scrofa OX=9823 GN=IQGAP2 PE=1 SV=1	IQGAP2	_SK[3hb (K)]FLGVDMEK_	1	1721.88
A0A8W4FCQ5	106	K	Histone H2B OS=Sus scrofa OX=9823 GN=H1-2 PE=3 SV=1	H1-2	_GTGASGSFK[3hb (K)]LNK_	1	1709.02
A0A8W4FBS4	650	K	Aconitate hydratase, mitochondrial OS=Sus scrofa OX=9823 GN=ACO2 PE=1 SV=1	ACO2	_YYK[3hb (K)]QHGIR_	1	1707.44
P16276	651	K	Aconitate hydratase, mitochondrial OS=Sus scrofa OX=9823 GN=ACO2 PE=1 SV=1	ACO2	_YYK[3hb (K)]QHGIR_	1	1707.44
A0A287AGU2	528	K	ATP synthase subunit alpha OS=Sus scrofa OX=9823 GN=ATP5F1A PE=1 SV=1	ATP5F1A	_ADGK[3hb (K)]ISEETDAK_	1	1701.08
A0A287BBS4	533	K	ATP synthase subunit alpha OS=Sus scrofa OX=9823 GN=ATP5F1A PE=1 SV=2	ATP5F1A	_ADGK[3hb (K)]ISEETDAK_	1	1701.08
F1RPS8	517	K	ATP synthase subunit alpha OS=Sus scrofa OX=9823 GN=ATP5F1A PE=1 SV=3	ATP5F1A	_ADGK[3hb (K)]ISEETDAK_	1	1701.08
P80021	531	K	ATP synthase subunit alpha, mitochondrial OS=Sus scrofa OX=9823 GN=ATP5F1A PE=1 SV=2	ATP5F1A	_ADGK[3hb (K)]ISEETDAK_	1	1701.08
A0A5G2RAM0	391	K	Betaine--homocysteine S-methyltransferase 1 OS=Sus scrofa OX=9823 GN=BHMT PE=1 SV=1	BHMT	_QK[3hb (K)]FPSAQ_	1	1699.64
A0A8D0RDH0	395	K	Betaine--homocysteine S-methyltransferase 1 OS=Sus scrofa OX=9823 GN=BHMT PE=1 SV=1	BHMT	_QK[3hb (K)]FPSAQ_	1	1699.64
A0A8D1R771	392	K	Betaine--homocysteine S-methyltransferase 1 OS=Sus scrofa OX=9823 GN=BHMT PE=1 SV=1	BHMT	_QK[3hb (K)]FPSAQ_	1	1699.64
E7D6R2	402	K	Betaine--homocysteine S-methyltransferase 1 OS=Sus scrofa OX=9823 GN=BHMT PE=1 SV=1	BHMT	_QK[3hb (K)]FPSAQ_	1	1699.64
Q06A98	36	K	Serine/arginine-rich splicing factor 2 OS=Sus scrofa OX=9823 GN=SRSF2 PE=2 SV=1	SRSF2	_VFEK[3hb (K)]YGR_	1	1698.61
A0A287A8S8	330	K	phosphopyruvate hydratase OS=Sus scrofa OX=9823 GN=ENO1 PE=1 SV=1	ENO1	_ISK[3hb (K)]AVAEK_	1	1697.91
A0A480WPU1	330	K	phosphopyruvate hydratase OS=Sus scrofa OX=9823 GN=ENO1 PE=1 SV=1	ENO1	_ISK[3hb (K)]AVAEK_	1	1697.91
A0A8W4F8Y9	330	K	phosphopyruvate hydratase OS=Sus scrofa OX=9823 GN=ENO1 PE=1 SV=1	ENO1	_ISK[3hb (K)]AVAEK_	1	1697.91
A0A287AXP0	383	K	Succinate-semialdehyde dehydrogenase OS=Sus scrofa OX=9823 GN=ALDH5A1 PE=1 SV=1	ALDH5A1	_GATVVTGGK[3hb (K)]R_	1	1697.61
F1RUE3	411	K	Succinate-semialdehyde dehydrogenase OS=Sus scrofa OX=9823 GN=ALDH5A1 PE=1 SV=4	ALDH5A1	_GATVVTGGK[3hb (K)]R_	1	1697.61
K7GM40	156	K	Apolipoprotein A-I OS=Sus scrofa OX=9823 GN=APOA1 PE=3 SV=2	APOA1	_QK[3hb (K)]VQELQEK_	1	1693.18
P18648	156	K	Apolipoprotein A-I OS=Sus scrofa OX=9823 GN=APOA1 PE=1 SV=4	APOA1	_QK[3hb (K)]VQELQEK_	1	1693.18
F1SHW5	279	K	Alanine--glyoxylate aminotransferase OS=Sus scrofa OX=9823 GN=AGXT PE=1 SV=4	AGXT	_K[3hb (K)]YHHTLPVIGLYSLR_	1	1688.86
A0A286ZK24	132	K	4-hydroxyphenylpyruvate dioxygenase OS=Sus scrofa OX=9823 GN=HPD PE=1 SV=2	HPD	_VK[3hb (K)]FAVLQTFGDTTHTLVEK_	1	1685.79
A0A4X1UE23	365	K	Protein disulfide-isomerase A6 OS=Sus scrofa OX=9823 GN=PDIA6 PE=1 SV=1	PDIA6	_MK[3hb (K)]FALLK_	1	1684.82
A0A5G2Q895	391	K	Protein disulfide-isomerase A6 OS=Sus scrofa OX=9823 GN=PDIA6 PE=1 SV=1	PDIA6	_MK[3hb (K)]FALLK_	1	1684.82
A0A5G2R6R2	368	K	Protein disulfide-isomerase A6 OS=Sus scrofa OX=9823 GN=PDIA6 PE=1 SV=2	PDIA6	_MK[3hb (K)]FALLK_	1	1684.82
A0A5G2RA90	364	K	Protein disulfide-isomerase A6 OS=Sus scrofa OX=9823 GN=PDIA6 PE=1 SV=2	PDIA6	_MK[3hb (K)]FALLK_	1	1684.82
A0A8W4FC46	362	K	Protein disulfide-isomerase A6 OS=Sus scrofa OX=9823 GN=PDIA6 PE=1 SV=1	PDIA6	_MK[3hb (K)]FALLK_	1	1684.82
A0A287B6U1	518	K	Long-chain-fatty-acid--CoA ligase OS=Sus scrofa OX=9823 GN=SLC27A5 PE=1 SV=2	SLC27A5	_K[3hb (K)]LVYNVR_	1	1682.62
A0A287B481	899	K	aldehyde oxidase OS=Sus scrofa OX=9823 GN=AOX1 PE=1 SV=1	AOX1	_MENAYK[3hb (K)]FPNLR_	1	1675.34
A0A286ZV95	127	K	Transmembrane emp24 domain-containing protein 10 OS=Sus scrofa OX=9823 GN=TMED10 PE=1 SV=1	TMED10	_IPDQLVILDMK[3hb (K)]HGVEAK_	1	1674.96
A0A8W4FAG3	355	K	Cofilin-1 OS=Sus scrofa OX=9823 GN=CFL1 PE=1 SV=1	CFL1	_SK[3hb (K)]MIYASSK_	1	1667.58
K7GK75	127	K	Cofilin-1 OS=Sus scrofa OX=9823 GN=CFL1 PE=1 SV=3	CFL1	_SK[3hb (K)]MIYASSK_	1	1667.58
P10668	114	K	Cofilin-1 OS=Sus scrofa OX=9823 GN=CFL1 PE=1 SV=3	CFL1	_SK[3hb (K)]MIYASSK_	1	1667.58
A0A900P7T9	10	K	DNA-(apurinic or apyrimidinic site) lyase OS=Sus scrofa OX=9823 GN=RPS3 PE=1 SV=1	RPS3	_K[3hb (K)]FVADGIFK_	1	1666.24
Q0Z8U2	10	K	Small ribosomal subunit protein uS3 OS=Sus scrofa OX=9823 GN=RPS3 PE=1 SV=1	RPS3	_K[3hb (K)]FVADGIFK_	1	1666.24
A0A5G2QUN4	327	K	Phosphoserine aminotransferase OS=Sus scrofa OX=9823 GN=PSAT1 PE=1 SV=1	PSAT1	_ALELK[3hb (K)]MISLK_	1	1655.63
F1SIJ9	334	K	Phosphoserine aminotransferase OS=Sus scrofa OX=9823 GN=PSAT1 PE=1 SV=4	PSAT1	_ALELK[3hb (K)]MISLK_	1	1655.63
P79273	306	K	Short-chain specific acyl-CoA dehydrogenase, mitochondrial OS=Sus scrofa OX=9823 GN=ACADS PE=2 SV=1	ACADS	_AFGVPLTK[3hb (K)]LQGIQFK_	1	1651.65
P62831	13	K	Large ribosomal subunit protein uL14 OS=Sus scrofa OX=9823 GN=RPL23 PE=1 SV=1	RPL23	_GGSSGAK[3hb (K)]FR_	1	1648.67
I3LBU0	231	K	UDP-glucuronosyltransferase OS=Sus scrofa OX=9823 GN=UGT2B31 PE=1 SV=4	UGT2B31	_K[3hb (K)]WNQFYSEALGR_	1	1645.32
A0A8W4FIZ5	394	K	Flavin-containing monooxygenase OS=Sus scrofa OX=9823 GN=FMO5 PE=1 SV=1	FMO5	_WATQVFK[3hb (K)]GLK_	1	1637.64
F1SDB7	394	K	Flavin-containing monooxygenase 5 OS=Sus scrofa OX=9823 GN=FMO5 PE=1 SV=4	FMO5	_WATQVFK[3hb (K)]GLK_	1	1637.64
A0A5G2QUV0	235	K	Glycine N-acyltransferase-like protein OS=Sus scrofa OX=9823 GN=LOC100518644 PE=1 SV=1	LOC100518644	_MAGTMPK[3hb (K)]YR_	1	1636.58
A0A8X9AET3	247	K	Glycine N-acyltransferase-like protein OS=Sus scrofa OX=9823 GN=LOC100518644 PE=1 SV=1	LOC100518644	_MAGTMPK[3hb (K)]YR_	1	1636.58
F1RMF3	242	K	Glycine N-acyltransferase-like protein OS=Sus scrofa OX=9823 GN=LOC100518644 PE=1 SV=2	LOC100518644	_MAGTMPK[3hb (K)]YR_	1	1636.58
A0A8W4FBS4	722	K	Aconitate hydratase, mitochondrial OS=Sus scrofa OX=9823 GN=ACO2 PE=1 SV=1	ACO2	_IHPVDK[3hb (K)]LTIQGLK_	1	1636.1
P16276	723	K	Aconitate hydratase, mitochondrial OS=Sus scrofa OX=9823 GN=ACO2 PE=1 SV=1	ACO2	_IHPVDK[3hb (K)]LTIQGLK_	1	1636.1
A0A5G2QE35	564	K	1,4-alpha-glucan branching enzyme OS=Sus scrofa OX=9823 GN=GBE1 PE=1 SV=2	GBE1	_YK[3hb (K)]FLNNFDR_	1	1634.63
A0A287B5V1	373	K	Large ribosomal subunit protein uL3 OS=Sus scrofa OX=9823 GN=RPL3 PE=1 SV=1	RPL3	_FIDTTSK[3hb (K)]FGHGR_	1	1631.96
A0A4X1VVA3	370	K	Large ribosomal subunit protein uL3 OS=Sus scrofa OX=9823 GN=RPL3 PE=1 SV=1	RPL3	_FIDTTSK[3hb (K)]FGHGR_	1	1631.96
Q29293	373	K	Large ribosomal subunit protein uL3 OS=Sus scrofa OX=9823 GN=RPL3 PE=2 SV=2	RPL3	_FIDTTSK[3hb (K)]FGHGR_	1	1631.96
A0A5G2QXD8	383	K	Nucleolin OS=Sus scrofa OX=9823 GN=NCL PE=1 SV=1	NCL	_TLLAK[3hb (K)]NLPYK_	1	1630.82
A0A8W4FC34	405	K	Nucleolin OS=Sus scrofa OX=9823 GN=NCL PE=1 SV=1	NCL	_TLLAK[3hb (K)]NLPYK_	1	1630.82
F1SMV6	383	K	Nucleolin OS=Sus scrofa OX=9823 GN=NCL PE=4 SV=3	NCL	_TLLAK[3hb (K)]NLPYK_	1	1630.82
A0A5G2RDZ2	33	K	ADP/ATP translocase OS=Sus scrofa OX=9823 GN=SLC25A6 PE=3 SV=2	SLC25A6	_VK[3hb (K)]LLLQVQHASK_	1	1627.02
A0A8W4FCU2	1412	K	Myosin-9 OS=Sus scrofa OX=9823 GN=MYH9 PE=1 SV=1	MYH9	_K[3hb (K)]FDQLLAEEK_	1	1624.02
A0A5G2R2N5	310	K	Carboxylic ester hydrolase OS=Sus scrofa OX=9823 GN=CES1 PE=1 SV=1	CES1	_MK[3hb (K)]FFALDLHGDPR_	1	1619.96
A0A5G2RB01	302	K	Carboxylic ester hydrolase OS=Sus scrofa OX=9823 GN=CES1 PE=1 SV=1	CES1	_MK[3hb (K)]FFALDLHGDPR_	1	1619.96
A0A4X1VF05	61	K	Sorting nexin-3 OS=Sus scrofa OX=9823 GN=SNX3 PE=1 SV=1	SNX3	_TNLPIFK[3hb (K)]LK_	1	1618.04
F2Z596	62	K	Sorting nexin 12 OS=Sus scrofa OX=9823 GN=SNX12 PE=3 SV=2	SNX12	_TNLPIFK[3hb (K)]LK_	1	1618.04
A0A4X1SLJ1	66	K	40S ribosomal protein S25 OS=Sus scrofa OX=9823 GN=RPS25 PE=1 SV=1	RPS25	_EVPNYK[3hb (K)]LITPAVVSER_	1	1615.54
I3LSD3	339	K	60S ribosomal protein L13 OS=Sus scrofa OX=9823 GN=RPL13 PE=1 SV=2	RPL13	_SK[3hb (K)]LILFPR_	1	1614.82
F1RW75	2337	K	Desmoplakin OS=Sus scrofa OX=9823 GN=DSP PE=1 SV=3	DSP	_EK[3hb (K)]LLSAER_	1	1611.86
A0A4X1WCQ0	110	K	Glycerol-3-phosphate dehydrogenase [NAD(+)] OS=Sus scrofa OX=9823 GN=GPD1 PE=1 SV=1	GPD1	_GHLK[3hb (K)]ADAIGLSLIK_	1	1609.68
P46405	84	K	Small ribosomal subunit protein eS12 OS=Sus scrofa OX=9823 GN=RPS12 PE=1 SV=2	RPS12	_K[3hb (K)]LGEWVGLC[Carbamidomethyl (C)]K_	1	1606.3
A0A4X1UJ95	346	K	Peroxisomal bifunctional enzyme OS=Sus scrofa OX=9823 GN=EHHADH PE=1 SV=1	EHHADH	_IITSLLEK[3hb (K)]EASK_	1	1602.71
A0A8W4FFV2	75	K	Endoplasmin OS=Sus scrofa OX=9823 GN=HSP90B1 PE=1 SV=1	HSP90B1	_SEK[3hb (K)]FAFQAEVNR_	1	1599.71
F1SRK6	75	K	Endoplasmin OS=Sus scrofa OX=9823 GN=HSP90B1 PE=1 SV=4	HSP90B1	_SEK[3hb (K)]FAFQAEVNR_	1	1599.71
Q29092	75	K	Endoplasmin OS=Sus scrofa OX=9823 GN=HSP90B1 PE=2 SV=3	HSP90B1	_SEK[3hb (K)]FAFQAEVNR_	1	1599.71
H6UWK6	61	K	Olfactomedin like 3 OS=Sus scrofa OX=9823 GN=OLFML3 PE=1 SV=1	OLFML3	_NK[3hb (K)]MLPLLEVAEK_	1	1595.33
A0A5G2QZN1	123	K	Dihydropteridine reductase OS=Sus scrofa OX=9823 GN=QDPR PE=3 SV=2	QDPR	_QSMWTSTISSHLATK[3hb (K)]HLK_	1	1594.28
Q8MJ30	123	K	Dihydropteridine reductase OS=Sus scrofa OX=9823 GN=QDPR PE=2 SV=1	QDPR	_QSMWTSTISSHLATK[3hb (K)]HLK_	1	1594.28
I3LEF8	50	K	Hydroxysteroid 17-beta dehydrogenase 4 OS=Sus scrofa OX=9823 GN=HSD17B4 PE=1 SV=2	HSD17B4	_GVGK[3hb (K)]GSLAADK_	1	1587.14
A0A287AZ17	118	K	Hydroxyacylglutathione hydrolase, mitochondrial OS=Sus scrofa OX=9823 GN=HAGH PE=1 SV=2	HAGH	_LVK[3hb (K)]LEPGLK_	1	1584.81
A0A5G2QKD2	281	K	Hydroxyacylglutathione hydrolase, mitochondrial OS=Sus scrofa OX=9823 GN=HAGH PE=1 SV=1	HAGH	_LVK[3hb (K)]LEPGLK_	1	1584.81
F1RG31	162	K	Hydroxyacylglutathione hydrolase, mitochondrial OS=Sus scrofa OX=9823 GN=HAGH PE=1 SV=4	HAGH	_LVK[3hb (K)]LEPGLK_	1	1584.81
Q865F1	448	K	Microsomal triglyceride transfer protein large subunit OS=Sus scrofa OX=9823 GN=MTTP PE=2 SV=1	MTTP	_LK[3hb (K)]AVVDAK_	1	1581.48
A0A287BEZ5	222	K	Propionate--CoA ligase OS=Sus scrofa OX=9823 GN=ACSS2 PE=1 SV=1	ACSS2	_GEK[3hb (K)]LVNLK_	1	1579.01
F1S4Y0	222	K	Propionate--CoA ligase OS=Sus scrofa OX=9823 GN=ACSS2 PE=1 SV=2	ACSS2	_GEK[3hb (K)]LVNLK_	1	1579.01
A0A4X1UJ95	350	K	Peroxisomal bifunctional enzyme OS=Sus scrofa OX=9823 GN=EHHADH PE=1 SV=1	EHHADH	_EASK[3hb (K)]MQQSGHPWSGPK_	1	1574.28
A0A5G2QGL7	196	K	Uricase OS=Sus scrofa OX=9823 GN=UOX PE=3 SV=1	UOX	_C[Carbamidomethyl (C)]FATQVYC[Carbamidomethyl (C)]K[3hb (K)]WR_	1	1574.03
I3LL15	196	K	Uricase OS=Sus scrofa OX=9823 GN=UOX PE=3 SV=2	UOX	_C[Carbamidomethyl (C)]FATQVYC[Carbamidomethyl (C)]K[3hb (K)]WR_	1	1574.03
A0A8W4FH92	97	K	F-actin-capping protein subunit alpha OS=Sus scrofa OX=9823 GN=CAPZA1 PE=3 SV=1	CAPZA1	_ISFK[3hb (K)]FDHLR_	1	1567.7
A0PFK5	97	K	F-actin-capping protein subunit alpha-1 OS=Sus scrofa OX=9823 GN=CAPZA1 PE=1 SV=1	CAPZA1	_ISFK[3hb (K)]FDHLR_	1	1567.7
I3LBU0	182	K	UDP-glucuronosyltransferase OS=Sus scrofa OX=9823 GN=UGT2B31 PE=1 SV=4	UGT2B31	_ISPGYSIEK[3hb (K)]FSGK_	1	1565.28
A0A287A703	339	K	alcohol dehydrogenase OS=Sus scrofa OX=9823 GN=ADH1C PE=1 SV=1	ADH1C	_LVADFMAK[3hb (K)]K_	1	1561.24
A0A5G2QDU0	352	K	alcohol dehydrogenase OS=Sus scrofa OX=9823 GN=ADH1C PE=1 SV=1	ADH1C	_LVADFMAK[3hb (K)]K_	1	1561.24
A0A5G2QGP7	336	K	Alcohol dehydrogenase 1C (class I), gamma polypeptide OS=Sus scrofa OX=9823 GN=ADH1C PE=1 SV=1	ADH1C	_LVADFMAK[3hb (K)]K_	1	1561.24
A0A5G2QHM7	337	K	Alcohol dehydrogenase 1C (class I), gamma polypeptide OS=Sus scrofa OX=9823 GN=ADH1C PE=1 SV=1	ADH1C	_LVADFMAK[3hb (K)]K_	1	1561.24
A0A4X1SK65	187	K	Small ribosomal subunit protein eS1 OS=Sus scrofa OX=9823 GN=RPS3A PE=1 SV=1	RPS3A	_EVVNK[3hb (K)]LIPDSIGK_	1	1556.75
A0A286ZKC5	281	K	Heat shock protein HSP 90-beta OS=Sus scrofa OX=9823 GN=HSP90AB1 PE=1 SV=1	HSP90AB1	_GTK[3hb (K)]VILHLK_	1	1554.96
A0A287A9T4	180	K	Heat shock protein HSP 90-beta OS=Sus scrofa OX=9823 GN=HSP90AB1 PE=3 SV=1	HSP90AB1	_GTK[3hb (K)]VILHLK_	1	1554.96
A0A8D1SAM9	191	K	Heat shock protein HSP 90-beta OS=Sus scrofa OX=9823 GN=HSP90AB1 PE=1 SV=1	HSP90AB1	_GTK[3hb (K)]VILHLK_	1	1554.96
F1RQU2	180	K	Heat shock protein HSP 90-beta OS=Sus scrofa OX=9823 GN=HSP90AB1 PE=1 SV=2	HSP90AB1	_GTK[3hb (K)]VILHLK_	1	1554.96
A0A287ADJ2	345	K	Stress-70 protein, mitochondrial OS=Sus scrofa OX=9823 GN=HSPA9 PE=1 SV=1	HSPA9	_HLNMK[3hb (K)]LTR_	1	1554.67
A0A8W4F7J3	314	K	Stress-70 protein, mitochondrial OS=Sus scrofa OX=9823 GN=HSPA9 PE=1 SV=1	HSPA9	_HLNMK[3hb (K)]LTR_	1	1554.67
A0A8W4F9X0	345	K	Stress-70 protein, mitochondrial OS=Sus scrofa OX=9823 GN=HSPA9 PE=1 SV=1	HSPA9	_HLNMK[3hb (K)]LTR_	1	1554.67
F1RGJ3	310	K	Stress-70 protein, mitochondrial OS=Sus scrofa OX=9823 GN=HSPA9 PE=1 SV=4	HSPA9	_HLNMK[3hb (K)]LTR_	1	1554.67
F1SIX9	200	K	Glycerate kinase OS=Sus scrofa OX=9823 GN=GLYCTK PE=1 SV=1	GLYCTK	_LTK[3hb (K)]LLAAR_	1	1549.25
A0A287ASD0	197	K	Large ribosomal subunit protein uL18 OS=Sus scrofa OX=9823 GN=RPL5 PE=1 SV=1	RPL5	_K[3hb (K)]HILGQNVADYMR_	1	1539.38
A0A4X1U3N9	199	K	Large ribosomal subunit protein uL18 OS=Sus scrofa OX=9823 GN=RPL5 PE=1 SV=1	RPL5	_K[3hb (K)]HILGQNVADYMR_	1	1539.38
A0A286ZJC3	175	K	RNA helicase OS=Sus scrofa OX=9823 GN=EIF4A2 PE=1 SV=2	EIF4A2	_YLSPK[3hb (K)]WIK_	1	1533.1
A0A4X1UGE4	175	K	Eukaryotic initiation factor 4A-II OS=Sus scrofa OX=9823 GN=EIF4A2 PE=1 SV=1	EIF4A2	_YLSPK[3hb (K)]WIK_	1	1533.1
A0A8W4FFD6	175	K	Eukaryotic initiation factor 4A-II OS=Sus scrofa OX=9823 GN=EIF4A2 PE=1 SV=1	EIF4A2	_YLSPK[3hb (K)]WIK_	1	1533.1
I3LSY0	548	K	medium-chain acyl-CoA ligase OS=Sus scrofa OX=9823 GN=ACSM4 PE=1 SV=2	ACSM4	_STAPYK[3hb (K)]YPR_	1	1532.49
A0A286ZT13	218	K	Albumin OS=Sus scrofa OX=9823 GN=ALB PE=1 SV=2	ALB	_VLTSAAK[3hb (K)]QR_	1	1531.96
A0A287AMK0	218	K	Albumin OS=Sus scrofa OX=9823 GN=ALB PE=1 SV=2	ALB	_VLTSAAK[3hb (K)]QR_	1	1531.96
F1RUN2	219	K	Albumin OS=Sus scrofa OX=9823 GN=ALB PE=1 SV=2	ALB	_VLTSAAK[3hb (K)]QR_	1	1531.96
P08835	218	K	Albumin OS=Sus scrofa OX=9823 GN=ALB PE=1 SV=2	ALB	_VLTSAAK[3hb (K)]QR_	1	1531.96
A0A287AJH8	54	K	Large ribosomal subunit protein uL11 OS=Sus scrofa OX=9823 GN=RPL12 PE=1 SV=1	RPL12	_ATGDWK[3hb (K)]GLR_	1	1525.95
A0A4X1U700	54	K	Large ribosomal subunit protein uL11 OS=Sus scrofa OX=9823 GN=RPL12 PE=1 SV=1	RPL12	_ATGDWK[3hb (K)]GLR_	1	1525.95
A0A5G2QR46	82	K	Large ribosomal subunit protein uL11 OS=Sus scrofa OX=9823 GN=RPL12 PE=3 SV=1	RPL12	_ATGDWK[3hb (K)]GLR_	1	1525.95
A0A286ZKC5	376	K	Heat shock protein HSP 90-beta OS=Sus scrofa OX=9823 GN=HSP90AB1 PE=1 SV=1	HSP90AB1	_EK[3hb (K)]YIDQEELNK_	1	1522.15
A0A287A9T4	275	K	Heat shock protein HSP 90-beta OS=Sus scrofa OX=9823 GN=HSP90AB1 PE=3 SV=1	HSP90AB1	_EK[3hb (K)]YIDQEELNK_	1	1522.15
A0A8D1SAM9	286	K	Heat shock protein HSP 90-beta OS=Sus scrofa OX=9823 GN=HSP90AB1 PE=1 SV=1	HSP90AB1	_EK[3hb (K)]YIDQEELNK_	1	1522.15
F1RQU2	275	K	Heat shock protein HSP 90-beta OS=Sus scrofa OX=9823 GN=HSP90AB1 PE=1 SV=2	HSP90AB1	_EK[3hb (K)]YIDQEELNK_	1	1522.15
A0A5G2R4Y7	237	K	Clathrin heavy chain OS=Sus scrofa OX=9823 GN=CLTC PE=1 SV=2	CLTC	_GQAGGK[3hb (K)]LHIIEVGTPPTGNQPFPK_	1	1521.42
A0A5K1U8P1	227	K	Clathrin heavy chain OS=Sus scrofa OX=9823 GN=CLTC PE=1 SV=2	CLTC	_GQAGGK[3hb (K)]LHIIEVGTPPTGNQPFPK_	1	1521.42
A0A8W4FAA6	249	K	Clathrin heavy chain OS=Sus scrofa OX=9823 GN=CLTC PE=1 SV=1	CLTC	_GQAGGK[3hb (K)]LHIIEVGTPPTGNQPFPK_	1	1521.42
I3LGD4	232	K	Clathrin heavy chain OS=Sus scrofa OX=9823 GN=CLTC PE=1 SV=4	CLTC	_GQAGGK[3hb (K)]LHIIEVGTPPTGNQPFPK_	1	1521.42
Q6PLK3	209	K	Amine oxidase [flavin-containing] B OS=Sus scrofa OX=9823 GN=MAOB PE=2 SV=3	MAOB	_K[3hb (K)]FVGGSGQVTER_	1	1510.96
D0G0B3	137	K	3-ketoacyl-CoA thiolase, mitochondrial OS=Sus scrofa OX=9823 GN=ACAA2 PE=1 SV=1	ACAA2	_FGTK[3hb (K)]LGLDLK_	1	1509.99
A0A5G2R0M9	281	K	Aldo-keto reductase family 7 member A2 OS=Sus scrofa OX=9823 GN=AKR7A2 PE=1 SV=1	AKR7A2	_EHHFK[3hb (K)]AIALVEK_	1	1501.82
F1SUP1	281	K	Aflatoxin B1 aldehyde reductase member 4 OS=Sus scrofa OX=9823 GN=AKR7A2 PE=1 SV=2	AKR7A2	_EHHFK[3hb (K)]AIALVEK_	1	1501.82
A0A5G2RAM0	221	K	Betaine--homocysteine S-methyltransferase 1 OS=Sus scrofa OX=9823 GN=BHMT PE=1 SV=1	BHMT	_LMK[3hb (K)]EGLQAAGLK_	1	1500.76
A0A8D0RDH0	225	K	Betaine--homocysteine S-methyltransferase 1 OS=Sus scrofa OX=9823 GN=BHMT PE=1 SV=1	BHMT	_LMK[3hb (K)]EGLQAAGLK_	1	1500.76
A0A8D1R771	222	K	Betaine--homocysteine S-methyltransferase 1 OS=Sus scrofa OX=9823 GN=BHMT PE=1 SV=1	BHMT	_LMK[3hb (K)]EGLQAAGLK_	1	1500.76
E7D6R2	232	K	Betaine--homocysteine S-methyltransferase 1 OS=Sus scrofa OX=9823 GN=BHMT PE=1 SV=1	BHMT	_LMK[3hb (K)]EGLQAAGLK_	1	1500.76
A0A287AIP7	468	K	Long-chain-fatty-acid--CoA ligase OS=Sus scrofa OX=9823 GN=ACSL1 PE=1 SV=2	ACSL1	_WLLDFASK[3hb (K)]R_	1	1499.83
A0A287BM44	443	K	Long-chain-fatty-acid--CoA ligase OS=Sus scrofa OX=9823 GN=ACSL1 PE=1 SV=1	ACSL1	_WLLDFASK[3hb (K)]R_	1	1499.83
A0A5G2QCS2	362	K	Long-chain-fatty-acid--CoA ligase OS=Sus scrofa OX=9823 GN=ACSL1 PE=1 SV=2	ACSL1	_WLLDFASK[3hb (K)]R_	1	1499.83
A0A5G2RDH5	370	K	Long-chain-fatty-acid--CoA ligase OS=Sus scrofa OX=9823 GN=ACSL1 PE=1 SV=2	ACSL1	_WLLDFASK[3hb (K)]R_	1	1499.83
A0A5G2QM00	370	K	C-1-tetrahydrofolate synthase, cytoplasmic OS=Sus scrofa OX=9823 GN=MTHFD1 PE=1 SV=1	MTHFD1	_HQPDGK[3hb (K)]YVVVTGITPTPLGEGK_	1	1499.71
F1SA74	370	K	C-1-tetrahydrofolate synthase, cytoplasmic OS=Sus scrofa OX=9823 GN=MTHFD1 PE=1 SV=3	MTHFD1	_HQPDGK[3hb (K)]YVVVTGITPTPLGEGK_	1	1499.71
A0A480YT82	437	K	Acyl-coenzyme A oxidase OS=Sus scrofa OX=9823 GN=ACOX1 PE=1 SV=1	ACOX1	_FLMK[3hb (K)]SYNQVHSGK_	1	1498.79
F1RPW9	220	K	Elongation factor 1-gamma OS=Sus scrofa OX=9823 GN=EEF1G PE=4 SV=3	EEF1G	_K[3hb (K)]FAESQPK_	1	1494.74
Q29387	215	K	Elongation factor 1-gamma (Fragment) OS=Sus scrofa OX=9823 GN=EEF1G PE=2 SV=2	EEF1G	_K[3hb (K)]FAESQPK_	1	1494.74
A0A287BET8	102	K	Lamin B1 OS=Sus scrofa OX=9823 GN=LMNB1 PE=1 SV=1	LMNB1	_AK[3hb (K)]LQIELGK_	1	1486.8
A0A5G2R367	102	K	Lamin B1 OS=Sus scrofa OX=9823 GN=LMNB1 PE=1 SV=2	LMNB1	_AK[3hb (K)]LQIELGK_	1	1486.8
A0A8W4FNA3	102	K	Lamin B1 OS=Sus scrofa OX=9823 GN=LMNB1 PE=1 SV=1	LMNB1	_AK[3hb (K)]LQIELGK_	1	1486.8
F1RKM0	102	K	Lamin B1 OS=Sus scrofa OX=9823 GN=LMNB1 PE=1 SV=2	LMNB1	_AK[3hb (K)]LQIELGK_	1	1486.8
A0A4X1T3R0	177	K	maleylacetoacetate isomerase OS=Sus scrofa OX=9823 GN=GSTZ1 PE=1 SV=1	GSTZ1	_YK[3hb (K)]VDLSPYPTISR_	1	1483.72
K7GQV5	178	K	maleylacetoacetate isomerase OS=Sus scrofa OX=9823 GN=GSTZ1 PE=1 SV=1	GSTZ1	_YK[3hb (K)]VDLSPYPTISR_	1	1483.72
A0A287BQZ1	224	K	Hydroxyacid oxidase 2 OS=Sus scrofa OX=9823 GN=HAO2 PE=1 SV=2	HAO2	_LPIILK[3hb (K)]GILTK_	1	1480.52
F1SAZ7	224	K	Hydroxyacid oxidase 2 OS=Sus scrofa OX=9823 GN=HAO2 PE=1 SV=4	HAO2	_LPIILK[3hb (K)]GILTK_	1	1480.52
A0A287AY88	148	K	Translocating chain-associated membrane protein 1 OS=Sus scrofa OX=9823 GN=TRAM1 PE=3 SV=2	TRAM1	_MHFSK[3hb (K)]TK_	1	1479.38
A0A287BDF6	113	K	Translocating chain-associated membrane protein 1 OS=Sus scrofa OX=9823 GN=TRAM1 PE=3 SV=2	TRAM1	_MHFSK[3hb (K)]TK_	1	1479.38
A0A287B1T2	39	K	EH domain containing 3 OS=Sus scrofa OX=9823 GN=EHD3 PE=4 SV=2	EHD3	_TK[3hb (K)]LLPLEEHYR_	1	1478.84
A0A480REB3	32	K	EH domain containing 3 OS=Sus scrofa OX=9823 GN=EHD3 PE=1 SV=1	EHD3	_TK[3hb (K)]LLPLEEHYR_	1	1478.84
F2Z584	6	K	Histone H2B OS=Sus scrofa OX=9823 GN=H2BC5 PE=3 SV=1	H2BC5	_PEPTK[3hb (K)]SAPAPK_	1	1474.81
A0A5G2QM00	364	K	C-1-tetrahydrofolate synthase, cytoplasmic OS=Sus scrofa OX=9823 GN=MTHFD1 PE=1 SV=1	MTHFD1	_LK[3hb (K)]HQPDGK_	1	1474.81
F1SA74	364	K	C-1-tetrahydrofolate synthase, cytoplasmic OS=Sus scrofa OX=9823 GN=MTHFD1 PE=1 SV=3	MTHFD1	_LK[3hb (K)]HQPDGK_	1	1474.81
A0A287A929	29	K	Epoxide hydrolase 2 OS=Sus scrofa OX=9823 GN=EPHX2 PE=1 SV=1	EPHX2	_AEEK[3hb (K)]LALPR_	1	1472.5
A0A287AJ46	29	K	Epoxide hydrolase 2 OS=Sus scrofa OX=9823 GN=EPHX2 PE=1 SV=2	EPHX2	_AEEK[3hb (K)]LALPR_	1	1472.5
A0A287BC11	29	K	Epoxide hydrolase 2 OS=Sus scrofa OX=9823 GN=EPHX2 PE=1 SV=2	EPHX2	_AEEK[3hb (K)]LALPR_	1	1472.5
A0A5G2QTS6	29	K	Epoxide hydrolase 2 OS=Sus scrofa OX=9823 GN=EPHX2 PE=1 SV=1	EPHX2	_AEEK[3hb (K)]LALPR_	1	1472.5
F1RJS3	29	K	Epoxide hydrolase 2 OS=Sus scrofa OX=9823 GN=EPHX2 PE=1 SV=3	EPHX2	_AEEK[3hb (K)]LALPR_	1	1472.5
A0A287BAZ8	495	K	Aminoadipate-semialdehyde synthase OS=Sus scrofa OX=9823 GN=AASS PE=1 SV=2	AASS	_YK[3hb (K)]YIQTLR_	1	1470.23
A0A8W4FJV3	460	K	Aminoadipate-semialdehyde synthase OS=Sus scrofa OX=9823 GN=AASS PE=1 SV=1	AASS	_YK[3hb (K)]YIQTLR_	1	1470.23
F1SLX5	419	K	Aminoadipate-semialdehyde synthase OS=Sus scrofa OX=9823 GN=AASS PE=1 SV=3	AASS	_YK[3hb (K)]YIQTLR_	1	1470.23
F6QA08	75	K	Protein disulfide-isomerase OS=Sus scrofa OX=9823 GN=PDIA3 PE=1 SV=1	PDIA3	_LK[3hb (K)]GIVPLAK_	1	1466.74
A0A287ANN7	15	K	Elongation factor 1-delta OS=Sus scrofa OX=9823 GN=EEF1D PE=1 SV=2	EEF1D	_VWFDK[3hb (K)]FK_	1	1465.81
A0A287BF97	375	K	Elongation factor 1-delta OS=Sus scrofa OX=9823 GN=EEF1D PE=1 SV=3	EEF1D	_VWFDK[3hb (K)]FK_	1	1465.81
A0A5G2QUG9	15	K	Elongation factor 1-delta OS=Sus scrofa OX=9823 GN=EEF1D PE=1 SV=2	EEF1D	_VWFDK[3hb (K)]FK_	1	1465.81
F1SEV8	372	K	Elongation factor 1-delta OS=Sus scrofa OX=9823 GN=EEF1D PE=1 SV=5	EEF1D	_VWFDK[3hb (K)]FK_	1	1465.81
I3LT08	372	K	Elongation factor 1-delta OS=Sus scrofa OX=9823 GN=EEF1D PE=1 SV=3	EEF1D	_VWFDK[3hb (K)]FK_	1	1465.81
D0G0B3	234	K	3-ketoacyl-CoA thiolase, mitochondrial OS=Sus scrofa OX=9823 GN=ACAA2 PE=1 SV=1	ACAA2	_PQTTLEQLSK[3hb (K)]LPPVFK_	1	1462.11
A0A286ZKC5	539	K	Heat shock protein HSP 90-beta OS=Sus scrofa OX=9823 GN=HSP90AB1 PE=1 SV=1	HSP90AB1	_NLK[3hb (K)]LGIHEDSTNR_	1	1458.85
A0A287A9T4	438	K	Heat shock protein HSP 90-beta OS=Sus scrofa OX=9823 GN=HSP90AB1 PE=3 SV=1	HSP90AB1	_NLK[3hb (K)]LGIHEDSTNR_	1	1458.85
A0A8D1SAM9	449	K	Heat shock protein HSP 90-beta OS=Sus scrofa OX=9823 GN=HSP90AB1 PE=1 SV=1	HSP90AB1	_NLK[3hb (K)]LGIHEDSTNR_	1	1458.85
F1RQU2	438	K	Heat shock protein HSP 90-beta OS=Sus scrofa OX=9823 GN=HSP90AB1 PE=1 SV=2	HSP90AB1	_NLK[3hb (K)]LGIHEDSTNR_	1	1458.85
A0A287A5G5	168	K	Prostaglandin reductase 1 OS=Sus scrofa OX=9823 GN=PTGR1 PE=3 SV=1	PTGR1	_GC[Carbamidomethyl (C)]K[3hb (K)]VVGAAGSDEK_	1	1458.21
A0A287B7R3	151	K	Prostaglandin reductase 1 OS=Sus scrofa OX=9823 GN=PTGR1 PE=3 SV=2	PTGR1	_GC[Carbamidomethyl (C)]K[3hb (K)]VVGAAGSDEK_	1	1458.21
Q29073	168	K	Prostaglandin reductase 1 OS=Sus scrofa OX=9823 GN=PTGR1 PE=1 SV=1	PTGR1	_GC[Carbamidomethyl (C)]K[3hb (K)]VVGAAGSDEK_	1	1458.21
A0A286ZX26	122	K	Cathepsin D OS=Sus scrofa OX=9823 GN=CTSD PE=1 SV=3	CTSD	_LLDIAC[Carbamidomethyl (C)]WIHHK[3hb (K)]YNSGK_	1	1456.5
A0A8W4FFH8	42	K	Cathepsin D OS=Sus scrofa OX=9823 GN=CTSD PE=1 SV=1	CTSD	_LLDIAC[Carbamidomethyl (C)]WIHHK[3hb (K)]YNSGK_	1	1456.5
A0A8W4FN06	103	K	Cathepsin D OS=Sus scrofa OX=9823 GN=CTSD PE=1 SV=1	CTSD	_LLDIAC[Carbamidomethyl (C)]WIHHK[3hb (K)]YNSGK_	1	1456.5
P00795	58	K	Cathepsin D OS=Sus scrofa OX=9823 GN=CTSD PE=1 SV=2	CTSD	_LLDIAC[Carbamidomethyl (C)]WIHHK[3hb (K)]YNSGK_	1	1456.5
A0A287B4Z6	757	K	Sarcosine dehydrogenase OS=Sus scrofa OX=9823 GN=SARDH PE=1 SV=2	SARDH	_AVMTAGAK[3hb (K)]HGLVNAGYR_	1	1451.36
A0A287BL22	746	K	Sarcosine dehydrogenase OS=Sus scrofa OX=9823 GN=SARDH PE=1 SV=3	SARDH	_AVMTAGAK[3hb (K)]HGLVNAGYR_	1	1451.36
A0A286ZXS0	562	K	Spectrin alpha, non-erythrocytic 1 OS=Sus scrofa OX=9823 GN=SPTAN1 PE=1 SV=1	SPTAN1	_LLEATELK[3hb (K)]GIK_	1	1450.91
A0A287AMR4	562	K	Spectrin alpha, non-erythrocytic 1 OS=Sus scrofa OX=9823 GN=SPTAN1 PE=1 SV=2	SPTAN1	_LLEATELK[3hb (K)]GIK_	1	1450.91
A0A287BJQ1	569	K	Spectrin alpha, non-erythrocytic 1 OS=Sus scrofa OX=9823 GN=SPTAN1 PE=1 SV=2	SPTAN1	_LLEATELK[3hb (K)]GIK_	1	1450.91
F1RR78	569	K	Spectrin alpha, non-erythrocytic 1 OS=Sus scrofa OX=9823 GN=SPTAN1 PE=1 SV=4	SPTAN1	_LLEATELK[3hb (K)]GIK_	1	1450.91
A0A8W4FBI6	325	K	Acyl-CoA dehydrogenase family member 8 OS=Sus scrofa OX=9823 GN=ACAD8 PE=1 SV=1	ACAD8	_LADMATK[3hb (K)]LVASR_	1	1450.15
A0A8W4FQM4	325	K	Acyl-CoA dehydrogenase family member 8 OS=Sus scrofa OX=9823 GN=ACAD8 PE=1 SV=1	ACAD8	_LADMATK[3hb (K)]LVASR_	1	1450.15
A0A287BQZ1	297	K	Hydroxyacid oxidase 2 OS=Sus scrofa OX=9823 GN=HAO2 PE=1 SV=2	HAO2	_ALALGAK[3hb (K)]C[Carbamidomethyl (C)]VFVGR_	1	1448.94
F1SAZ7	297	K	Hydroxyacid oxidase 2 OS=Sus scrofa OX=9823 GN=HAO2 PE=1 SV=4	HAO2	_ALALGAK[3hb (K)]C[Carbamidomethyl (C)]VFVGR_	1	1448.94
A0A4X1V8R7	23	K	Peroxiredoxin-5 OS=Sus scrofa OX=9823 GN=PRDX5 PE=1 SV=1	PRDX5	_K[3hb (K)]VNLAELFK_	1	1447.81
A0A5G2R9D6	18	K	Peroxiredoxin-5 OS=Sus scrofa OX=9823 GN=PRDX5 PE=1 SV=1	PRDX5	_K[3hb (K)]VNLAELFK_	1	1447.81
A0A8D1L3X4	31	K	Peroxiredoxin-5 OS=Sus scrofa OX=9823 GN=PRDX5 PE=1 SV=1	PRDX5	_K[3hb (K)]VNLAELFK_	1	1447.81
A0A8W4FDE6	19	K	Peroxiredoxin-5 OS=Sus scrofa OX=9823 GN=PRDX5 PE=1 SV=1	PRDX5	_K[3hb (K)]VNLAELFK_	1	1447.81
A0A4X1VNN9	155	K	Small ribosomal subunit protein uS4 OS=Sus scrofa OX=9823 GN=RPS9 PE=1 SV=1	RPS9	_LDSQK[3hb (K)]HIDFSLR_	1	1444.44
A0A5G2Q8R4	101	K	Propionyl-CoA carboxylase beta chain, mitochondrial OS=Sus scrofa OX=9823 GN=PCCB PE=1 SV=2	PCCB	_NK[3hb (K)]FPGDSVVTGR_	1	1435.19
A0A5G2R0T9	101	K	Propionyl-CoA carboxylase beta chain, mitochondrial OS=Sus scrofa OX=9823 GN=PCCB PE=1 SV=1	PCCB	_NK[3hb (K)]FPGDSVVTGR_	1	1435.19
A0A5G2R576	80	K	Propionyl-CoA carboxylase beta chain, mitochondrial OS=Sus scrofa OX=9823 GN=PCCB PE=1 SV=1	PCCB	_NK[3hb (K)]FPGDSVVTGR_	1	1435.19
A0A5G2R785	101	K	Propionyl-CoA carboxylase beta chain, mitochondrial OS=Sus scrofa OX=9823 GN=PCCB PE=1 SV=1	PCCB	_NK[3hb (K)]FPGDSVVTGR_	1	1435.19
A0A8W4FLN0	101	K	Propionyl-CoA carboxylase beta chain, mitochondrial OS=Sus scrofa OX=9823 GN=PCCB PE=1 SV=1	PCCB	_NK[3hb (K)]FPGDSVVTGR_	1	1435.19
A0A8W4FN11	101	K	Propionyl-CoA carboxylase beta chain, mitochondrial OS=Sus scrofa OX=9823 GN=PCCB PE=1 SV=1	PCCB	_NK[3hb (K)]FPGDSVVTGR_	1	1435.19
P79384	101	K	Propionyl-CoA carboxylase beta chain, mitochondrial OS=Sus scrofa OX=9823 GN=PCCB PE=1 SV=1	PCCB	_NK[3hb (K)]FPGDSVVTGR_	1	1435.19
A0A5G2RA17	33	K	methylmalonate-semialdehyde dehydrogenase (CoA acylating) OS=Sus scrofa OX=9823 GN=ALDH6A1 PE=1 SV=1	ALDH6A1	_FIESK[3hb (K)]SDK_	1	1432.07
F1S3H1	51	K	methylmalonate-semialdehyde dehydrogenase (CoA acylating) OS=Sus scrofa OX=9823 GN=ALDH6A1 PE=1 SV=2	ALDH6A1	_FIESK[3hb (K)]SDK_	1	1432.07
A0A287B3S3	507	K	Inter-alpha-trypsin inhibitor heavy chain H1 OS=Sus scrofa OX=9823 GN=ITIH1 PE=1 SV=3	ITIH1	_IADNK[3hb (K)]LSSFK_	1	1429.52
Q06AA3	106	K	Regucalcin OS=Sus scrofa OX=9823 GN=RGN PE=2 SV=1	RGN	_FNDGK[3hb (K)]VDPAGR_	1	1418.99
A0A5G2R3M6	694	K	enoyl-CoA hydratase OS=Sus scrofa OX=9823 GN=HADHA PE=1 SV=1	HADHA	_K[3hb (K)]YEAIYGK_	1	1416.17
Q29554	735	K	Trifunctional enzyme subunit alpha, mitochondrial OS=Sus scrofa OX=9823 GN=HADHA PE=2 SV=1	HADHA	_K[3hb (K)]YEAIYGK_	1	1416.17
A0A287AQU3	233	K	Xanthine dehydrogenase OS=Sus scrofa OX=9823 GN=XDH PE=1 SV=1	XDH	_TLLDAVAK[3hb (K)]LPSHK_	1	1413.46
F1S3Y7	321	K	Xanthine dehydrogenase/oxidase OS=Sus scrofa OX=9823 GN=XDH PE=1 SV=3	XDH	_TLLDAVAK[3hb (K)]LPSHK_	1	1413.46
A0A287AQG4	338	K	Synaptotagmin binding cytoplasmic RNA interacting protein OS=Sus scrofa OX=9823 GN=SYNCRIP PE=1 SV=2	SYNCRIP	_VK[3hb (K)]VLFVR_	1	1412.25
A0A4X1VEP2	338	K	Synaptotagmin binding cytoplasmic RNA interacting protein OS=Sus scrofa OX=9823 GN=SYNCRIP PE=1 SV=1	SYNCRIP	_VK[3hb (K)]VLFVR_	1	1412.25
A0A4X1VIP2	338	K	Synaptotagmin binding cytoplasmic RNA interacting protein OS=Sus scrofa OX=9823 GN=SYNCRIP PE=1 SV=1	SYNCRIP	_VK[3hb (K)]VLFVR_	1	1412.25
A0A8W4F8P8	338	K	Synaptotagmin binding cytoplasmic RNA interacting protein OS=Sus scrofa OX=9823 GN=SYNCRIP PE=1 SV=1	SYNCRIP	_VK[3hb (K)]VLFVR_	1	1412.25
A0A8W4FLD9	241	K	Synaptotagmin binding cytoplasmic RNA interacting protein OS=Sus scrofa OX=9823 GN=SYNCRIP PE=1 SV=1	SYNCRIP	_VK[3hb (K)]VLFVR_	1	1412.25
A0A8W4FMF3	300	K	Synaptotagmin binding cytoplasmic RNA interacting protein OS=Sus scrofa OX=9823 GN=SYNCRIP PE=1 SV=1	SYNCRIP	_VK[3hb (K)]VLFVR_	1	1412.25
A0A4X1UIB2	46	K	Mitochondrial fission 1 protein OS=Sus scrofa OX=9823 GN=FIS1 PE=1 SV=1	FIS1	_SK[3hb (K)]YNDDIR_	1	1411.43
A0A5K1VST3	120	K	Glutathione S-transferase OS=Sus scrofa OX=9823 GN=GSTA1 PE=1 SV=1	GSTA1	_DAK[3hb (K)]VASIK_	1	1409.48
F1S7C9	195	K	Glutathione S-transferase OS=Sus scrofa OX=9823 GN=GSTA1 PE=1 SV=4	GSTA1	_DAK[3hb (K)]VASIK_	1	1409.48
P51781	120	K	Glutathione S-transferase alpha M14 OS=Sus scrofa OX=9823 PE=2 SV=2	--	_DAK[3hb (K)]VASIK_	1	1409.48
A0A8W4F7L2	502	K	Protein disulfide-isomerase A4 OS=Sus scrofa OX=9823 GN=PDIA4 PE=1 SV=1	PDIA4	_GK[3hb (K)]LKPVIK_	0.991139	1405.97
F1SAD9	510	K	Protein disulfide-isomerase OS=Sus scrofa OX=9823 GN=PDIA4 PE=1 SV=1	PDIA4	_GK[3hb (K)]LKPVIK_	0.991139	1405.97
A0A4X1W277	75	K	Large ribosomal subunit protein eL31 OS=Sus scrofa OX=9823 GN=RPL31 PE=1 SV=1	RPL31	_AVWAK[3hb (K)]GIR_	1	1404.43
P62901	75	K	Large ribosomal subunit protein eL31 OS=Sus scrofa OX=9823 GN=RPL31 PE=1 SV=1	RPL31	_AVWAK[3hb (K)]GIR_	1	1404.43
A0A2C9F3C3	284	K	3-hydroxyacyl-CoA dehydrogenase OS=Sus scrofa OX=9823 GN=HADH PE=1 SV=1	HADH	_TGEGFYK[3hb (K)]YK_	1	1403.36
P00348	312	K	Hydroxyacyl-coenzyme A dehydrogenase, mitochondrial OS=Sus scrofa OX=9823 GN=HADH PE=1 SV=2	HADH	_TGEGFYK[3hb (K)]YK_	1	1403.36
A0A8W4FR13	146	K	Multifunctional fusion protein OS=Sus scrofa OX=9823 GN=ALDH4A1 PE=1 SV=1	ALDH4A1	_AEILAK[3hb (K)]TMVGQGK_	1	1401.31
I3LNB4	192	K	Multifunctional fusion protein OS=Sus scrofa OX=9823 GN=ALDH4A1 PE=1 SV=3	ALDH4A1	_AEILAK[3hb (K)]TMVGQGK_	1	1401.31
A0A287B462	307	K	Mitochondrial amidoxime reducing component 2 OS=Sus scrofa OX=9823 GN=MTARC2 PE=1 SV=3	MTARC2	_IGSLK[3hb (K)]VGDPVYR_	1	1394.77
A0A481BCG1	326	K	Mitochondrial amidoxime reducing component 2 OS=Sus scrofa OX=9823 GN=MTARC2 PE=1 SV=1	MTARC2	_IGSLK[3hb (K)]VGDPVYR_	1	1394.77
A0A5G2QTJ4	78	K	very-long-chain enoyl-CoA reductase OS=Sus scrofa OX=9823 GN=TECR PE=1 SV=1	TECR	_NLFTK[3hb (K)]SHPQWYPAR_	1	1389.19
A0A8W4FQ16	78	K	very-long-chain enoyl-CoA reductase OS=Sus scrofa OX=9823 GN=TECR PE=1 SV=1	TECR	_NLFTK[3hb (K)]SHPQWYPAR_	1	1389.19
A0A287BIL8	347	K	78 kDa glucose-regulated protein OS=Sus scrofa OX=9823 GN=HSPA5 PE=1 SV=2	HSPA5	_STMKPVQK[3hb (K)]VLEDSDLK_	1	1384.32
A0A8W4F7L2	622	K	Protein disulfide-isomerase A4 OS=Sus scrofa OX=9823 GN=PDIA4 PE=1 SV=1	PDIA4	_DLEHLSK[3hb (K)]FIEDHATK_	1	1383.94
F1SAD9	630	K	Protein disulfide-isomerase OS=Sus scrofa OX=9823 GN=PDIA4 PE=1 SV=1	PDIA4	_DLEHLSK[3hb (K)]FIEDHATK_	1	1383.94
F2Z512	48	K	Small ribosomal subunit protein uS12 OS=Sus scrofa OX=9823 GN=RPS23 PE=3 SV=1	RPS23	_ANPFGGASHAK[3hb (K)]GIVLEK_	1	1379.29
Q6SA96	48	K	Small ribosomal subunit protein uS12 OS=Sus scrofa OX=9823 GN=RPS23 PE=1 SV=3	RPS23	_ANPFGGASHAK[3hb (K)]GIVLEK_	1	1379.29
A0A287A8P3	231	K	Erlin OS=Sus scrofa OX=9823 GN=ERLIN2 PE=1 SV=2	ERLIN2	_TK[3hb (K)]LLIAAQK_	1	1378.94
A0A287BRP6	221	K	Erlin OS=Sus scrofa OX=9823 GN=ERLIN2 PE=1 SV=1	ERLIN2	_TK[3hb (K)]LLIAAQK_	1	1378.94
A0A4X1VVT9	192	K	Erlin OS=Sus scrofa OX=9823 GN=ERLIN2 PE=1 SV=1	ERLIN2	_TK[3hb (K)]LLIAAQK_	1	1378.94
A0A5G2QQ72	237	K	Erlin OS=Sus scrofa OX=9823 GN=ERLIN2 PE=1 SV=1	ERLIN2	_TK[3hb (K)]LLIAAQK_	1	1378.94
A0A286ZYE6	127	K	Isocitrate dehydrogenase [NADP] OS=Sus scrofa OX=9823 GN=IDH2 PE=3 SV=2	IDH2	_VEEFK[3hb (K)]LK_	1	1377.96
P33198	96	K	Isocitrate dehydrogenase [NADP], mitochondrial (Fragment) OS=Sus scrofa OX=9823 GN=IDH2 PE=1 SV=1	IDH2	_VEEFK[3hb (K)]LK_	1	1377.96
A0A287BQZ1	182	K	Hydroxyacid oxidase 2 OS=Sus scrofa OX=9823 GN=HAO2 PE=1 SV=2	HAO2	_TLLLK[3hb (K)]DLGLSAK_	1	1374.07
F1SAZ7	182	K	Hydroxyacid oxidase 2 OS=Sus scrofa OX=9823 GN=HAO2 PE=1 SV=4	HAO2	_TLLLK[3hb (K)]DLGLSAK_	1	1374.07
F1RPH0	323	K	Phosphoglycerate kinase OS=Sus scrofa OX=9823 GN=PGK1 PE=1 SV=3	PGK1	_K[3hb (K)]YSEAVAR_	1	1368.86
K7GKJ8	306	K	Phosphoglycerate kinase OS=Sus scrofa OX=9823 GN=PGK1 PE=1 SV=2	PGK1	_K[3hb (K)]YSEAVAR_	1	1368.86
A0A480J3V8	172	K	Keratin, type I cytoskeletal 19 OS=Sus scrofa OX=9823 GN=KRT19 PE=1 SV=1	KRT19	_TK[3hb (K)]FETEQALR_	1	1366.79
A0A5G2QQB4	159	K	phenylalanine 4-monooxygenase OS=Sus scrofa OX=9823 GN=PAH PE=1 SV=1	PAH	_K[3hb (K)]YFADIAYNYR_	1	1362.17
F1SRJ8	159	K	phenylalanine 4-monooxygenase OS=Sus scrofa OX=9823 GN=PAH PE=1 SV=4	PAH	_K[3hb (K)]YFADIAYNYR_	1	1362.17
I3L5I9	159	K	phenylalanine 4-monooxygenase OS=Sus scrofa OX=9823 GN=PAH PE=1 SV=3	PAH	_K[3hb (K)]YFADIAYNYR_	1	1362.17
A0A8W4FCU2	555	K	Myosin-9 OS=Sus scrofa OX=9823 GN=MYH9 PE=1 SV=1	MYH9	_VMQEQGTHPK[3hb (K)]FQKPK_	1	1359.34
A0A5G2QWD5	173	K	Glutathione S-transferase OS=Sus scrofa OX=9823 PE=1 SV=1	--	_IFDPK[3hb (K)]C[Carbamidomethyl (C)]LDEFPNLK_	1	1357.92
A0A5G2QWD5	298	K	Glutathione S-transferase OS=Sus scrofa OX=9823 PE=1 SV=1	--	_IFDPK[3hb (K)]C[Carbamidomethyl (C)]LDEFPNLK_	1	1357.92
A0A5G2QXZ4	173	K	Glutathione S-transferase OS=Sus scrofa OX=9823 PE=1 SV=2	--	_IFDPK[3hb (K)]C[Carbamidomethyl (C)]LDEFPNLK_	1	1357.92
A0A5G2QXZ4	336	K	Glutathione S-transferase OS=Sus scrofa OX=9823 PE=1 SV=2	--	_IFDPK[3hb (K)]C[Carbamidomethyl (C)]LDEFPNLK_	1	1357.92
A0A5G2QGL7	80	K	Uricase OS=Sus scrofa OX=9823 GN=UOX PE=3 SV=1	UOX	_NTVNVLAK[3hb (K)]FNGIK_	1	1356.26
I3LL15	80	K	Uricase OS=Sus scrofa OX=9823 GN=UOX PE=3 SV=2	UOX	_NTVNVLAK[3hb (K)]FNGIK_	1	1356.26
A0A5G2QHP3	286	K	Enoyl-CoA hydratase domain containing 2 OS=Sus scrofa OX=9823 GN=ECHDC2 PE=1 SV=1	ECHDC2	_LGK[3hb (K)]LAIDR_	1	1355.96
A0A5G2QSB1	244	K	Enoyl-CoA hydratase domain containing 2 OS=Sus scrofa OX=9823 GN=ECHDC2 PE=1 SV=1	ECHDC2	_LGK[3hb (K)]LAIDR_	1	1355.96
A0A5G2R939	244	K	Enoyl-CoA hydratase domain containing 2 OS=Sus scrofa OX=9823 GN=ECHDC2 PE=1 SV=1	ECHDC2	_LGK[3hb (K)]LAIDR_	1	1355.96
A0A8W4FGH0	244	K	Enoyl-CoA hydratase domain containing 2 OS=Sus scrofa OX=9823 GN=ECHDC2 PE=1 SV=1	ECHDC2	_LGK[3hb (K)]LAIDR_	1	1355.96
I3LVF1	176	K	Hydroxyacid oxidase 1 OS=Sus scrofa OX=9823 GN=HAO1 PE=1 SV=1	HAO1	_FK[3hb (K)]LPSQLR_	1	1355.9
A0A287B4L9	280	K	carbamoyl-phosphate synthase (ammonia) OS=Sus scrofa OX=9823 GN=CPS1 PE=1 SV=2	CPS1	_K[3hb (K)]ILESDR_	1	1351.52
A0A8W4FGV2	288	K	carbamoyl-phosphate synthase (ammonia) OS=Sus scrofa OX=9823 GN=CPS1 PE=1 SV=1	CPS1	_K[3hb (K)]ILESDR_	1	1351.52
P50441	152	K	Glycine amidinotransferase, mitochondrial OS=Sus scrofa OX=9823 GN=GATM PE=1 SV=2	GATM	_RPDPIDWSVK[3hb (K)]YK_	1	1350.33
A0A286ZP76	77	K	AHNAK nucleoprotein OS=Sus scrofa OX=9823 GN=AHNAK PE=1 SV=2	AHNAK	_MPK[3hb (K)]FSMPGFK_	1	1349.28
A0A286ZP76	454	K	AHNAK nucleoprotein OS=Sus scrofa OX=9823 GN=AHNAK PE=1 SV=2	AHNAK	_MPK[3hb (K)]FSMPGFK_	1	1349.28
A0A286ZP76	710	K	AHNAK nucleoprotein OS=Sus scrofa OX=9823 GN=AHNAK PE=1 SV=2	AHNAK	_MPK[3hb (K)]FSMPGFK_	1	1349.28
A0A286ZP76	838	K	AHNAK nucleoprotein OS=Sus scrofa OX=9823 GN=AHNAK PE=1 SV=2	AHNAK	_MPK[3hb (K)]FSMPGFK_	1	1349.28
A0A286ZP76	966	K	AHNAK nucleoprotein OS=Sus scrofa OX=9823 GN=AHNAK PE=1 SV=2	AHNAK	_MPK[3hb (K)]FSMPGFK_	1	1349.28
A0A286ZPY1	205	K	AHNAK nucleoprotein OS=Sus scrofa OX=9823 GN=AHNAK PE=1 SV=3	AHNAK	_MPK[3hb (K)]FSMPGFK_	1	1349.28
A0A286ZPY1	461	K	AHNAK nucleoprotein OS=Sus scrofa OX=9823 GN=AHNAK PE=1 SV=3	AHNAK	_MPK[3hb (K)]FSMPGFK_	1	1349.28
A0A286ZPY1	693	K	AHNAK nucleoprotein OS=Sus scrofa OX=9823 GN=AHNAK PE=1 SV=3	AHNAK	_MPK[3hb (K)]FSMPGFK_	1	1349.28
A0A286ZPY1	821	K	AHNAK nucleoprotein OS=Sus scrofa OX=9823 GN=AHNAK PE=1 SV=3	AHNAK	_MPK[3hb (K)]FSMPGFK_	1	1349.28
A0A286ZPY1	949	K	AHNAK nucleoprotein OS=Sus scrofa OX=9823 GN=AHNAK PE=1 SV=3	AHNAK	_MPK[3hb (K)]FSMPGFK_	1	1349.28
A0A286ZPY1	1287	K	AHNAK nucleoprotein OS=Sus scrofa OX=9823 GN=AHNAK PE=1 SV=3	AHNAK	_MPK[3hb (K)]FSMPGFK_	1	1349.28
A0A286ZPY1	1408	K	AHNAK nucleoprotein OS=Sus scrofa OX=9823 GN=AHNAK PE=1 SV=3	AHNAK	_MPK[3hb (K)]FSMPGFK_	1	1349.28
A0A286ZPY1	1536	K	AHNAK nucleoprotein OS=Sus scrofa OX=9823 GN=AHNAK PE=1 SV=3	AHNAK	_MPK[3hb (K)]FSMPGFK_	1	1349.28
A0A287A4Q2	77	K	Uncharacterized protein OS=Sus scrofa OX=9823 PE=1 SV=3	--	_MPK[3hb (K)]FSMPGFK_	1	1349.28
A0A287A4Q2	205	K	Uncharacterized protein OS=Sus scrofa OX=9823 PE=1 SV=3	--	_MPK[3hb (K)]FSMPGFK_	1	1349.28
A0A287A4Q2	333	K	Uncharacterized protein OS=Sus scrofa OX=9823 PE=1 SV=3	--	_MPK[3hb (K)]FSMPGFK_	1	1349.28
A0A287A4Q2	461	K	Uncharacterized protein OS=Sus scrofa OX=9823 PE=1 SV=3	--	_MPK[3hb (K)]FSMPGFK_	1	1349.28
A0A287A4Q2	589	K	Uncharacterized protein OS=Sus scrofa OX=9823 PE=1 SV=3	--	_MPK[3hb (K)]FSMPGFK_	1	1349.28
A0A287A4Q2	717	K	Uncharacterized protein OS=Sus scrofa OX=9823 PE=1 SV=3	--	_MPK[3hb (K)]FSMPGFK_	1	1349.28
A0A287A4Q2	845	K	Uncharacterized protein OS=Sus scrofa OX=9823 PE=1 SV=3	--	_MPK[3hb (K)]FSMPGFK_	1	1349.28
A0A287A4Q2	1082	K	Uncharacterized protein OS=Sus scrofa OX=9823 PE=1 SV=3	--	_MPK[3hb (K)]FSMPGFK_	1	1349.28
A0A287A4Q2	1210	K	Uncharacterized protein OS=Sus scrofa OX=9823 PE=1 SV=3	--	_MPK[3hb (K)]FSMPGFK_	1	1349.28
A0A287A608	241	K	AHNAK nucleoprotein OS=Sus scrofa OX=9823 GN=AHNAK PE=1 SV=2	AHNAK	_MPK[3hb (K)]FSMPGFK_	1	1349.28
A0A287A608	618	K	AHNAK nucleoprotein OS=Sus scrofa OX=9823 GN=AHNAK PE=1 SV=2	AHNAK	_MPK[3hb (K)]FSMPGFK_	1	1349.28
A0A287A608	874	K	AHNAK nucleoprotein OS=Sus scrofa OX=9823 GN=AHNAK PE=1 SV=2	AHNAK	_MPK[3hb (K)]FSMPGFK_	1	1349.28
A0A287A608	1002	K	AHNAK nucleoprotein OS=Sus scrofa OX=9823 GN=AHNAK PE=1 SV=2	AHNAK	_MPK[3hb (K)]FSMPGFK_	1	1349.28
A0A287A608	1232	K	AHNAK nucleoprotein OS=Sus scrofa OX=9823 GN=AHNAK PE=1 SV=2	AHNAK	_MPK[3hb (K)]FSMPGFK_	1	1349.28
A0A287A608	1360	K	AHNAK nucleoprotein OS=Sus scrofa OX=9823 GN=AHNAK PE=1 SV=2	AHNAK	_MPK[3hb (K)]FSMPGFK_	1	1349.28
A0A287A608	1629	K	AHNAK nucleoprotein OS=Sus scrofa OX=9823 GN=AHNAK PE=1 SV=2	AHNAK	_MPK[3hb (K)]FSMPGFK_	1	1349.28
A0A287A608	1893	K	AHNAK nucleoprotein OS=Sus scrofa OX=9823 GN=AHNAK PE=1 SV=2	AHNAK	_MPK[3hb (K)]FSMPGFK_	1	1349.28
A0A287A608	2014	K	AHNAK nucleoprotein OS=Sus scrofa OX=9823 GN=AHNAK PE=1 SV=2	AHNAK	_MPK[3hb (K)]FSMPGFK_	1	1349.28
A0A287A608	2142	K	AHNAK nucleoprotein OS=Sus scrofa OX=9823 GN=AHNAK PE=1 SV=2	AHNAK	_MPK[3hb (K)]FSMPGFK_	1	1349.28
A0A8W4FPY6	77	K	AHNAK nucleoprotein OS=Sus scrofa OX=9823 PE=1 SV=1	--	_MPK[3hb (K)]FSMPGFK_	1	1349.28
A0A8W4FPY6	205	K	AHNAK nucleoprotein OS=Sus scrofa OX=9823 PE=1 SV=1	--	_MPK[3hb (K)]FSMPGFK_	1	1349.28
A0A8W4FPY6	333	K	AHNAK nucleoprotein OS=Sus scrofa OX=9823 PE=1 SV=1	--	_MPK[3hb (K)]FSMPGFK_	1	1349.28
A0A8W4FPY6	951	K	AHNAK nucleoprotein OS=Sus scrofa OX=9823 PE=1 SV=1	--	_MPK[3hb (K)]FSMPGFK_	1	1349.28
A0A8W4FPY6	1079	K	AHNAK nucleoprotein OS=Sus scrofa OX=9823 PE=1 SV=1	--	_MPK[3hb (K)]FSMPGFK_	1	1349.28
A0A286ZKR1	185	K	UDP-glucuronosyltransferase OS=Sus scrofa OX=9823 GN=LOC100515741 PE=1 SV=2	LOC100515741	_FSPGYSIEK[3hb (K)]FGGK_	1	1348.94
A0A287B481	421	K	aldehyde oxidase OS=Sus scrofa OX=9823 GN=AOX1 PE=1 SV=1	AOX1	_K[3hb (K)]WEFVSAFR_	1	1347.23
A0A8W4FCQ5	85	K	Histone H2B OS=Sus scrofa OX=9823 GN=H1-2 PE=3 SV=1	H1-2	_LGLK[3hb (K)]SLVSK_	1	1346.21
A0A5G2RDZ2	155	K	ADP/ATP translocase OS=Sus scrofa OX=9823 GN=SLC25A6 PE=3 SV=2	SLC25A6	_EFK[3hb (K)]GLGDC[Carbamidomethyl (C)]LVK_	1	1341.89
A0A287A8S8	256	K	phosphopyruvate hydratase OS=Sus scrofa OX=9823 GN=ENO1 PE=1 SV=1	ENO1	_SGK[3hb (K)]YDLDFK_	1	1337.69
A0A480WPU1	256	K	phosphopyruvate hydratase OS=Sus scrofa OX=9823 GN=ENO1 PE=1 SV=1	ENO1	_SGK[3hb (K)]YDLDFK_	1	1337.69
A0A8W4F8Y9	256	K	phosphopyruvate hydratase OS=Sus scrofa OX=9823 GN=ENO1 PE=1 SV=1	ENO1	_SGK[3hb (K)]YDLDFK_	1	1337.69
A0A5G2QHU0	617	K	Coatomer subunit alpha OS=Sus scrofa OX=9823 GN=COPA PE=1 SV=1	COPA	_FK[3hb (K)]LALINR_	1	1335.32
A0A8W4F6G8	600	K	Coatomer subunit alpha OS=Sus scrofa OX=9823 GN=COPA PE=1 SV=1	COPA	_FK[3hb (K)]LALINR_	1	1335.32
F1RJX8	600	K	Coatomer subunit alpha OS=Sus scrofa OX=9823 GN=COPA PE=1 SV=1	COPA	_FK[3hb (K)]LALINR_	1	1335.32
A0A8W4FED3	16	K	S-adenosylmethionine synthase OS=Sus scrofa OX=9823 GN=MAT1A PE=1 SV=1	MAT1A	_QDPNAK[3hb (K)]VAC[Carbamidomethyl (C)]ETVC[Carbamidomethyl (C)]K_	1	1333.7
A0A8W4FF67	54	K	S-adenosylmethionine synthase OS=Sus scrofa OX=9823 GN=MAT1A PE=1 SV=1	MAT1A	_QDPNAK[3hb (K)]VAC[Carbamidomethyl (C)]ETVC[Carbamidomethyl (C)]K_	1	1333.7
F1SER1	54	K	S-adenosylmethionine synthase OS=Sus scrofa OX=9823 GN=MAT1A PE=1 SV=3	MAT1A	_QDPNAK[3hb (K)]VAC[Carbamidomethyl (C)]ETVC[Carbamidomethyl (C)]K_	1	1333.7
A0A286ZYU8	195	K	10-formyltetrahydrofolate dehydrogenase OS=Sus scrofa OX=9823 GN=ALDH1L1 PE=1 SV=1	ALDH1L1	_GNDK[3hb (K)]VPGAWTEAC[Carbamidomethyl (C)]GQK_	1	1332.16
A0A286ZLF0	663	K	Dimethylglycine dehydrogenase OS=Sus scrofa OX=9823 GN=DMGDH PE=1 SV=2	DMGDH	_AFK[3hb (K)]VANIPVTAIR_	1	1332.12
A0A286ZP70	663	K	Dimethylglycine dehydrogenase OS=Sus scrofa OX=9823 GN=DMGDH PE=1 SV=2	DMGDH	_AFK[3hb (K)]VANIPVTAIR_	1	1332.12
A0A287AN11	645	K	Dimethylglycine dehydrogenase OS=Sus scrofa OX=9823 GN=DMGDH PE=1 SV=1	DMGDH	_AFK[3hb (K)]VANIPVTAIR_	1	1332.12
A0A287BCH8	663	K	Dimethylglycine dehydrogenase OS=Sus scrofa OX=9823 GN=DMGDH PE=1 SV=2	DMGDH	_AFK[3hb (K)]VANIPVTAIR_	1	1332.12
F1SUB1	41	K	Pterin-4-alpha-carbinolamine dehydratase OS=Sus scrofa OX=9823 GN=PCBD1 PE=1 SV=1	PCBD1	_QFHFK[3hb (K)]DFNR_	1	1330.83
A0A286ZXS0	756	K	Spectrin alpha, non-erythrocytic 1 OS=Sus scrofa OX=9823 GN=SPTAN1 PE=1 SV=1	SPTAN1	_AK[3hb (K)]LSELNQK_	1	1325.37
A0A287AMR4	756	K	Spectrin alpha, non-erythrocytic 1 OS=Sus scrofa OX=9823 GN=SPTAN1 PE=1 SV=2	SPTAN1	_AK[3hb (K)]LSELNQK_	1	1325.37
A0A287BJQ1	763	K	Spectrin alpha, non-erythrocytic 1 OS=Sus scrofa OX=9823 GN=SPTAN1 PE=1 SV=2	SPTAN1	_AK[3hb (K)]LSELNQK_	1	1325.37
F1RR78	763	K	Spectrin alpha, non-erythrocytic 1 OS=Sus scrofa OX=9823 GN=SPTAN1 PE=1 SV=4	SPTAN1	_AK[3hb (K)]LSELNQK_	1	1325.37
A0A287A5G5	11	K	Prostaglandin reductase 1 OS=Sus scrofa OX=9823 GN=PTGR1 PE=3 SV=1	PTGR1	_K[3hb (K)]HFVGYPTPSNFELK_	1	1324.79
A0A287B7R3	11	K	Prostaglandin reductase 1 OS=Sus scrofa OX=9823 GN=PTGR1 PE=3 SV=2	PTGR1	_K[3hb (K)]HFVGYPTPSNFELK_	1	1324.79
Q29073	11	K	Prostaglandin reductase 1 OS=Sus scrofa OX=9823 GN=PTGR1 PE=1 SV=1	PTGR1	_K[3hb (K)]HFVGYPTPSNFELK_	1	1324.79
F1SUB1	59	K	Pterin-4-alpha-carbinolamine dehydratase OS=Sus scrofa OX=9823 GN=PCBD1 PE=1 SV=1	PCBD1	_VALQAEK[3hb (K)]LDHHPEWFNVYNK_	1	1321.64
A0A5G2QR28	282	K	3-hydroxyisobutyrate dehydrogenase, mitochondrial OS=Sus scrofa OX=9823 GN=HIBADH PE=1 SV=2	HIBADH	_LGLDPK[3hb (K)]LLAK_	1	1314.85
F1SHU0	238	K	3-hydroxyisobutyrate dehydrogenase, mitochondrial OS=Sus scrofa OX=9823 GN=HIBADH PE=1 SV=5	HIBADH	_LGLDPK[3hb (K)]LLAK_	1	1314.85
M3UZ63	162	K	Myeloid derived growth factor OS=Sus scrofa OX=9823 GN=MYDGF PE=2 SV=1	MYDGF	_AELSK[3hb (K)]LVIVAK_	1	1314.39
A0A4X1UQD7	40	K	Protein SEC13 homolog OS=Sus scrofa OX=9823 GN=SEC13 PE=1 SV=1	SEC13	_SVK[3hb (K)]IFDVR_	1	1314.05
A0A4X1USJ2	23	K	Protein SEC13 homolog OS=Sus scrofa OX=9823 GN=SEC13 PE=1 SV=1	SEC13	_SVK[3hb (K)]IFDVR_	1	1314.05
A0A5G2R7E5	31	K	Protein SEC13 homolog OS=Sus scrofa OX=9823 GN=SEC13 PE=1 SV=2	SEC13	_SVK[3hb (K)]IFDVR_	1	1314.05
A0A5G2RF34	57	K	Protein SEC13 homolog OS=Sus scrofa OX=9823 GN=SEC13 PE=1 SV=2	SEC13	_SVK[3hb (K)]IFDVR_	1	1314.05
A0A5G2RJI2	37	K	Protein SEC13 homolog OS=Sus scrofa OX=9823 GN=SEC13 PE=1 SV=1	SEC13	_SVK[3hb (K)]IFDVR_	1	1314.05
A0A8W4FF27	57	K	Protein SEC13 homolog OS=Sus scrofa OX=9823 GN=SEC13 PE=1 SV=1	SEC13	_SVK[3hb (K)]IFDVR_	1	1314.05
A0A8W4FIU8	57	K	Protein SEC13 homolog OS=Sus scrofa OX=9823 GN=SEC13 PE=1 SV=1	SEC13	_SVK[3hb (K)]IFDVR_	1	1314.05
F1SQA9	22	K	Protein SEC13 homolog OS=Sus scrofa OX=9823 GN=SEC13 PE=1 SV=5	SEC13	_SVK[3hb (K)]IFDVR_	1	1314.05
A0A287B4L9	176	K	carbamoyl-phosphate synthase (ammonia) OS=Sus scrofa OX=9823 GN=CPS1 PE=1 SV=2	CPS1	_DK[3hb (K)]GTMLGK_	1	1310.6
A0A8W4FGV2	184	K	carbamoyl-phosphate synthase (ammonia) OS=Sus scrofa OX=9823 GN=CPS1 PE=1 SV=1	CPS1	_DK[3hb (K)]GTMLGK_	1	1310.6
I3LEX8	247	K	Cytochrome P450 3A OS=Sus scrofa OX=9823 GN=CYP3A22 PE=1 SV=4	CYP3A22	_SSVK[3hb (K)]FFTQSVK_	1	1308.46
A0A287BEZ5	418	K	Propionate--CoA ligase OS=Sus scrofa OX=9823 GN=ACSS2 PE=1 SV=1	ACSS2	_VTK[3hb (K)]FYTAPTAIR_	1	1303.8
F1S4Y0	405	K	Propionate--CoA ligase OS=Sus scrofa OX=9823 GN=ACSS2 PE=1 SV=2	ACSS2	_VTK[3hb (K)]FYTAPTAIR_	1	1303.8
A0A287A8S8	193	K	phosphopyruvate hydratase OS=Sus scrofa OX=9823 GN=ENO1 PE=1 SV=1	ENO1	_IGAEVYHNLK[3hb (K)]NVIK_	1	1303.42
A0A480WPU1	193	K	phosphopyruvate hydratase OS=Sus scrofa OX=9823 GN=ENO1 PE=1 SV=1	ENO1	_IGAEVYHNLK[3hb (K)]NVIK_	1	1303.42
A0A8W4F8Y9	193	K	phosphopyruvate hydratase OS=Sus scrofa OX=9823 GN=ENO1 PE=1 SV=1	ENO1	_IGAEVYHNLK[3hb (K)]NVIK_	1	1303.42
A0A480UKD4	234	K	Mitochondrial import receptor subunit TOM70 OS=Sus scrofa OX=9823 GN=TOMM70 PE=1 SV=1	TOMM70	_VLK[3hb (K)]LLGK_	1	1299.6
A0A4X1UVN9	124	K	Translocase of outer mitochondrial membrane 70 OS=Sus scrofa OX=9823 GN=TOMM70 PE=1 SV=1	TOMM70	_VLK[3hb (K)]LLGK_	1	1299.6
A0A8W4FB25	234	K	Translocase of outer mitochondrial membrane 70 OS=Sus scrofa OX=9823 GN=TOMM70 PE=1 SV=1	TOMM70	_VLK[3hb (K)]LLGK_	1	1299.6
A0A287B5V1	155	K	Large ribosomal subunit protein uL3 OS=Sus scrofa OX=9823 GN=RPL3 PE=1 SV=1	RPL3	_K[3hb (K)]YC[Carbamidomethyl (C)]QVIR_	1	1299.49
A0A4X1VVA3	152	K	Large ribosomal subunit protein uL3 OS=Sus scrofa OX=9823 GN=RPL3 PE=1 SV=1	RPL3	_K[3hb (K)]YC[Carbamidomethyl (C)]QVIR_	1	1299.49
Q29293	155	K	Large ribosomal subunit protein uL3 OS=Sus scrofa OX=9823 GN=RPL3 PE=2 SV=2	RPL3	_K[3hb (K)]YC[Carbamidomethyl (C)]QVIR_	1	1299.49
A0A480UKD4	365	K	Mitochondrial import receptor subunit TOM70 OS=Sus scrofa OX=9823 GN=TOMM70 PE=1 SV=1	TOMM70	_EANVK[3hb (K)]LR_	1	1296.56
A0A4X1UVN9	255	K	Translocase of outer mitochondrial membrane 70 OS=Sus scrofa OX=9823 GN=TOMM70 PE=1 SV=1	TOMM70	_EANVK[3hb (K)]LR_	1	1296.56
A0A8W4FB25	365	K	Translocase of outer mitochondrial membrane 70 OS=Sus scrofa OX=9823 GN=TOMM70 PE=1 SV=1	TOMM70	_EANVK[3hb (K)]LR_	1	1296.56
A0A287ALC1	90	K	Immunoglobulin heavy constant mu OS=Sus scrofa OX=9823 GN=IGHM PE=4 SV=3	IGHM	_GGK[3hb (K)]YLASSR_	1	1295.84
A0A5G2QUN4	117	K	Phosphoserine aminotransferase OS=Sus scrofa OX=9823 GN=PSAT1 PE=1 SV=1	PSAT1	_K[3hb (K)]FGTVNIVHPK_	1	1295.42
F1SIJ9	124	K	Phosphoserine aminotransferase OS=Sus scrofa OX=9823 GN=PSAT1 PE=1 SV=4	PSAT1	_K[3hb (K)]FGTVNIVHPK_	1	1295.42
A0A287BBJ7	427	K	Aldehyde dehydrogenase family 3 member A2 OS=Sus scrofa OX=9823 GN=ALDH3A2 PE=1 SV=2	ALDH3A2	_NADEAVK[3hb (K)]FINER_	1	1293.37
F1SDC7	382	K	Aldehyde dehydrogenase OS=Sus scrofa OX=9823 GN=ALDH3A2 PE=1 SV=4	ALDH3A2	_NADEAVK[3hb (K)]FINER_	1	1293.37
F1RPH0	156	K	Phosphoglycerate kinase OS=Sus scrofa OX=9823 GN=PGK1 PE=1 SV=3	PGK1	_ASLSK[3hb (K)]LGDVYVNDAFGTAHR_	1	1293.36
K7GKJ8	139	K	Phosphoglycerate kinase OS=Sus scrofa OX=9823 GN=PGK1 PE=1 SV=2	PGK1	_ASLSK[3hb (K)]LGDVYVNDAFGTAHR_	1	1293.36
A0A4X1WBI1	312	K	Keratin, type II cytoskeletal 8 OS=Sus scrofa OX=9823 GN=KRT8 PE=1 SV=1	KRT8	_TK[3hb (K)]TEISEMNR_	1	1289.37
A0A287A077	161	K	Phenazine biosynthesis like protein domain containing OS=Sus scrofa OX=9823 GN=PBLD PE=1 SV=1	PBLD	_VK[3hb (K)]GLILTLK_	1	1286.17
A0A8W4FCU2	961	K	Myosin-9 OS=Sus scrofa OX=9823 GN=MYH9 PE=1 SV=1	MYH9	_QK[3hb (K)]LQLEK_	1	1285.99
Q9N119	49	K	3 beta-hydroxysteroid dehydrogenase/Delta 5-->4-isomerase OS=Sus scrofa OX=9823 GN=HSD3B PE=2 SV=4	HSD3B	_EEFSK[3hb (K)]LQSK_	1	1280.67
A0A287A7F6	147	K	Prohibitin OS=Sus scrofa OX=9823 GN=PHB2 PE=1 SV=2	PHB2	_SVVAK[3hb (K)]FNASQLITQR_	1	1277.85
A0A287B037	147	K	Prohibitin OS=Sus scrofa OX=9823 GN=PHB2 PE=1 SV=2	PHB2	_SVVAK[3hb (K)]FNASQLITQR_	1	1277.85
A0A5G2QCF6	147	K	Prohibitin OS=Sus scrofa OX=9823 GN=PHB2 PE=1 SV=2	PHB2	_SVVAK[3hb (K)]FNASQLITQR_	1	1277.85
A0A5G2QT83	147	K	Prohibitin OS=Sus scrofa OX=9823 GN=PHB2 PE=1 SV=2	PHB2	_SVVAK[3hb (K)]FNASQLITQR_	1	1277.85
I3LQN4	147	K	Prohibitin OS=Sus scrofa OX=9823 GN=PHB2 PE=3 SV=2	PHB2	_SVVAK[3hb (K)]FNASQLITQR_	1	1277.85
F2Z5B1	351	K	Serpin family B member 1 OS=Sus scrofa OX=9823 GN=SERPINB1 PE=1 SV=2	SERPINB1	_DLFISK[3hb (K)]VVHK_	1	1275.54
M3TYG7	316	K	Leukocyte elastase inhibitor OS=Sus scrofa OX=9823 GN=SERPINB1 PE=1 SV=1	SERPINB1	_DLFISK[3hb (K)]VVHK_	1	1275.54
A0A286ZNJ8	84	K	Radixin OS=Sus scrofa OX=9823 GN=RDX PE=1 SV=1	RDX	_KENPLQFK[3hb (K)]FR_	0.998596	1274.47
A0A286ZYV1	79	K	Radixin OS=Sus scrofa OX=9823 GN=RDX PE=1 SV=1	RDX	_KENPLQFK[3hb (K)]FR_	0.998596	1274.47
A0A287AB04	84	K	Radixin OS=Sus scrofa OX=9823 GN=RDX PE=1 SV=3	RDX	_KENPLQFK[3hb (K)]FR_	0.998596	1274.47
A0A287AN48	74	K	Radixin OS=Sus scrofa OX=9823 GN=RDX PE=1 SV=3	RDX	_KENPLQFK[3hb (K)]FR_	0.998596	1274.47
A0A287BHA1	72	K	Radixin OS=Sus scrofa OX=9823 GN=RDX PE=1 SV=3	RDX	_KENPLQFK[3hb (K)]FR_	0.998596	1274.47
A0A4X1TKC5	79	K	Radixin OS=Sus scrofa OX=9823 GN=RDX PE=1 SV=1	RDX	_KENPLQFK[3hb (K)]FR_	0.998596	1274.47
A0A8D0ZD84	76	K	Radixin OS=Sus scrofa OX=9823 GN=RDX PE=1 SV=1	RDX	_KENPLQFK[3hb (K)]FR_	0.998596	1274.47
A0A8D1GK87	70	K	Radixin OS=Sus scrofa OX=9823 GN=RDX PE=1 SV=1	RDX	_KENPLQFK[3hb (K)]FR_	0.998596	1274.47
A0A8D1KAS5	72	K	Radixin OS=Sus scrofa OX=9823 GN=RDX PE=1 SV=1	RDX	_KENPLQFK[3hb (K)]FR_	0.998596	1274.47
A0A8W4FAZ5	102	K	Radixin OS=Sus scrofa OX=9823 GN=RDX PE=1 SV=1	RDX	_KENPLQFK[3hb (K)]FR_	0.998596	1274.47
P26044	79	K	Radixin OS=Sus scrofa OX=9823 GN=RDX PE=2 SV=1	RDX	_KENPLQFK[3hb (K)]FR_	0.998596	1274.47
F1SLA0	348	K	ATP synthase subunit beta OS=Sus scrofa OX=9823 GN=ATP5F1B PE=1 SV=3	ATP5F1B	_GVQK[3hb (K)]ILQDYK_	1	1272.38
K7GLT8	468	K	ATP synthase subunit beta OS=Sus scrofa OX=9823 GN=ATP5F1B PE=1 SV=2	ATP5F1B	_GVQK[3hb (K)]ILQDYK_	1	1272.38
A0A287A9G4	128	K	Argininosuccinate synthase OS=Sus scrofa OX=9823 GN=ASS1 PE=1 SV=2	ASS1	_EGAK[3hb (K)]YVSHGATGK_	1	1272.33
A0A287AK65	125	K	Argininosuccinate synthase OS=Sus scrofa OX=9823 GN=ASS1 PE=1 SV=2	ASS1	_EGAK[3hb (K)]YVSHGATGK_	1	1272.33
A0A5G2QPK7	99	K	Y-box binding protein 3 OS=Sus scrofa OX=9823 GN=YBX3 PE=1 SV=1	YBX3	_VLATK[3hb (K)]VLGTVK_	1	1271.23
F1SQ46	99	K	Y-box binding protein 3 OS=Sus scrofa OX=9823 GN=YBX3 PE=1 SV=2	YBX3	_VLATK[3hb (K)]VLGTVK_	1	1271.23
I3LQF8	99	K	Y-box binding protein 3 OS=Sus scrofa OX=9823 GN=YBX3 PE=1 SV=1	YBX3	_VLATK[3hb (K)]VLGTVK_	1	1271.23
A0A286ZNC7	1991	K	Spectrin beta chain OS=Sus scrofa OX=9823 GN=SPTBN1 PE=1 SV=1	SPTBN1	_EK[3hb (K)]LLQLTDK_	1	1271.21
A0A287APB3	1991	K	Spectrin beta chain OS=Sus scrofa OX=9823 GN=SPTBN1 PE=1 SV=1	SPTBN1	_EK[3hb (K)]LLQLTDK_	1	1271.21
A0A287B8N2	1842	K	Spectrin beta chain OS=Sus scrofa OX=9823 GN=SPTBN1 PE=1 SV=2	SPTBN1	_EK[3hb (K)]LLQLTDK_	1	1271.21
A0A287BDN2	1992	K	Spectrin beta chain OS=Sus scrofa OX=9823 GN=SPTBN1 PE=1 SV=2	SPTBN1	_EK[3hb (K)]LLQLTDK_	1	1271.21
A0A8W4FJE0	1978	K	Spectrin beta chain OS=Sus scrofa OX=9823 GN=SPTBN1 PE=3 SV=1	SPTBN1	_EK[3hb (K)]LLQLTDK_	1	1271.21
P50441	385	K	Glycine amidinotransferase, mitochondrial OS=Sus scrofa OX=9823 GN=GATM PE=1 SV=2	GATM	_MFEK[3hb (K)]LGISTIK_	1	1269.73
F1SF47	274	K	11-beta-hydroxysteroid dehydrogenase 1 OS=Sus scrofa OX=9823 GN=HSD11B1 PE=1 SV=3	HSD11B1	_K[3hb (K)]ILEFLSLR_	1	1269.35
A0A287ARC6	47	K	UV excision repair protein RAD23 OS=Sus scrofa OX=9823 GN=RAD23A PE=1 SV=1	RAD23A	_DAFPVAGQK[3hb (K)]LIYAGK_	1	1264.04
A0A4X1TBV5	47	K	UV excision repair protein RAD23 OS=Sus scrofa OX=9823 GN=RAD23A PE=1 SV=1	RAD23A	_DAFPVAGQK[3hb (K)]LIYAGK_	1	1264.04
A0A5G2QPT2	47	K	UV excision repair protein RAD23 OS=Sus scrofa OX=9823 GN=RAD23A PE=1 SV=1	RAD23A	_DAFPVAGQK[3hb (K)]LIYAGK_	1	1264.04
A0A8W4FBN4	47	K	UV excision repair protein RAD23 OS=Sus scrofa OX=9823 GN=RAD23A PE=1 SV=1	RAD23A	_DAFPVAGQK[3hb (K)]LIYAGK_	1	1264.04
A0A287AW71	121	K	Large ribosomal subunit protein uL6 OS=Sus scrofa OX=9823 PE=3 SV=1	--	_NFLGEK[3hb (K)]YIR_	1	1261.32
I3LP78	121	K	Large ribosomal subunit protein uL6 OS=Sus scrofa OX=9823 GN=RPL9 PE=1 SV=1	RPL9	_NFLGEK[3hb (K)]YIR_	1	1261.32
A0A4X1SIP1	97	K	Very-long-chain 3-oxoacyl-CoA reductase OS=Sus scrofa OX=9823 GN=HSD17B12 PE=1 SV=1	HSD17B12	_LDQVSSEISEK[3hb (K)]FK_	1	1256.94
A0A8D0UGU6	97	K	Very-long-chain 3-oxoacyl-CoA reductase OS=Sus scrofa OX=9823 GN=HSD17B12 PE=1 SV=1	HSD17B12	_LDQVSSEISEK[3hb (K)]FK_	1	1256.94
I3LJY8	97	K	Very-long-chain 3-oxoacyl-CoA reductase OS=Sus scrofa OX=9823 GN=HSD17B12 PE=1 SV=2	HSD17B12	_LDQVSSEISEK[3hb (K)]FK_	1	1256.94
A0A286ZXS0	671	K	Spectrin alpha, non-erythrocytic 1 OS=Sus scrofa OX=9823 GN=SPTAN1 PE=1 SV=1	SPTAN1	_QK[3hb (K)]LADSLR_	1	1254.65
A0A287AMR4	671	K	Spectrin alpha, non-erythrocytic 1 OS=Sus scrofa OX=9823 GN=SPTAN1 PE=1 SV=2	SPTAN1	_QK[3hb (K)]LADSLR_	1	1254.65
A0A287BJQ1	678	K	Spectrin alpha, non-erythrocytic 1 OS=Sus scrofa OX=9823 GN=SPTAN1 PE=1 SV=2	SPTAN1	_QK[3hb (K)]LADSLR_	1	1254.65
F1RR78	678	K	Spectrin alpha, non-erythrocytic 1 OS=Sus scrofa OX=9823 GN=SPTAN1 PE=1 SV=4	SPTAN1	_QK[3hb (K)]LADSLR_	1	1254.65
A0A8D1AA90	56	K	Carnitine O-palmitoyltransferase 2, mitochondrial OS=Sus scrofa OX=9823 GN=CPT2 PE=1 SV=1	CPT2	_LPIPK[3hb (K)]LEDTMR_	1	1254.47
F1S764	56	K	Carnitine O-palmitoyltransferase 2, mitochondrial OS=Sus scrofa OX=9823 GN=CPT2 PE=1 SV=2	CPT2	_LPIPK[3hb (K)]LEDTMR_	1	1254.47
A0A287AY35	228	K	Electron transfer flavoprotein subunit alpha OS=Sus scrofa OX=9823 GN=ETFA PE=1 SV=2	ETFA	_GLK[3hb (K)]SGENFK_	1	1251.83
A0A5G2QRE7	226	K	Electron transfer flavoprotein subunit alpha OS=Sus scrofa OX=9823 GN=ETFA PE=1 SV=1	ETFA	_GLK[3hb (K)]SGENFK_	1	1251.83
A0A287BQ72	219	K	Transaldolase OS=Sus scrofa OX=9823 GN=TALDO1 PE=1 SV=1	TALDO1	_SVTK[3hb (K)]IYNYYK_	1	1250.89
Q29593	219	K	Transaldolase OS=Sus scrofa OX=9823 GN=TALDO1 PE=2 SV=2	TALDO1	_SVTK[3hb (K)]IYNYYK_	1	1250.89
I3LCW1	1993	K	Fatty acid synthase OS=Sus scrofa OX=9823 GN=FASN PE=1 SV=3	FASN	_PK[3hb (K)]YSGTANLDR_	1	1250.32
A0A8W4FCQ5	295	K	Histone H2B OS=Sus scrofa OX=9823 GN=H1-2 PE=3 SV=1	H1-2	_AVTK[3hb (K)]YTSSK_	1	1248.72
D0G0B3	270	K	3-ketoacyl-CoA thiolase, mitochondrial OS=Sus scrofa OX=9823 GN=ACAA2 PE=1 SV=1	ACAA2	_K[3hb (K)]HNFTPLAR_	1	1247.77
A0A287BHE7	106	K	Small ribosomal subunit protein uS11 OS=Sus scrofa OX=9823 GN=RPS14 PE=3 SV=1	RPS14	_TK[3hb (K)]TPGPGAQSALR_	1	1244.63
A0A286ZLF0	643	K	Dimethylglycine dehydrogenase OS=Sus scrofa OX=9823 GN=DMGDH PE=1 SV=2	DMGDH	_VLQK[3hb (K)]LTSEDLSDGAFK_	1	1243.93
A0A286ZP70	643	K	Dimethylglycine dehydrogenase OS=Sus scrofa OX=9823 GN=DMGDH PE=1 SV=2	DMGDH	_VLQK[3hb (K)]LTSEDLSDGAFK_	1	1243.93
A0A287AN11	625	K	Dimethylglycine dehydrogenase OS=Sus scrofa OX=9823 GN=DMGDH PE=1 SV=1	DMGDH	_VLQK[3hb (K)]LTSEDLSDGAFK_	1	1243.93
A0A287BCH8	643	K	Dimethylglycine dehydrogenase OS=Sus scrofa OX=9823 GN=DMGDH PE=1 SV=2	DMGDH	_VLQK[3hb (K)]LTSEDLSDGAFK_	1	1243.93
A0A287AQ67	13	K	Small ribosomal subunit protein uS14 OS=Sus scrofa OX=9823 GN=RPS29 PE=3 SV=1	RPS29	_K[3hb (K)]FGQGSR_	1	1240.86
A0A4X1SK15	13	K	Small ribosomal subunit protein uS14 OS=Sus scrofa OX=9823 GN=RPS29 PE=3 SV=1	RPS29	_K[3hb (K)]FGQGSR_	1	1240.86
A0A5G2R3M6	370	K	enoyl-CoA hydratase OS=Sus scrofa OX=9823 GN=HADHA PE=1 SV=1	HADHA	_GLNDK[3hb (K)]VR_	1	1236.02
Q29554	411	K	Trifunctional enzyme subunit alpha, mitochondrial OS=Sus scrofa OX=9823 GN=HADHA PE=2 SV=1	HADHA	_GLNDK[3hb (K)]VR_	1	1236.02
A0A4X1UXG0	47	K	Trafficking from ER to golgi regulator OS=Sus scrofa OX=9823 GN=TFG PE=1 SV=1	TFG	_GK[3hb (K)]LLSNDEVTIK_	1	1235.91
A0A5G2QRV2	47	K	Trafficking from ER to golgi regulator OS=Sus scrofa OX=9823 GN=TFG PE=1 SV=1	TFG	_GK[3hb (K)]LLSNDEVTIK_	1	1235.91
A0A8D1N0R6	47	K	Trafficking from ER to golgi regulator OS=Sus scrofa OX=9823 GN=TFG PE=1 SV=1	TFG	_GK[3hb (K)]LLSNDEVTIK_	1	1235.91
I3LNI2	47	K	Trafficking from ER to golgi regulator OS=Sus scrofa OX=9823 GN=TFG PE=1 SV=4	TFG	_GK[3hb (K)]LLSNDEVTIK_	1	1235.91
P00355	3	K	Glyceraldehyde-3-phosphate dehydrogenase OS=Sus scrofa OX=9823 GN=GAPDH PE=1 SV=4	GAPDH	_VK[3hb (K)]VGVNGFGR_	1	1234.01
A0A286ZNC7	1913	K	Spectrin beta chain OS=Sus scrofa OX=9823 GN=SPTBN1 PE=1 SV=1	SPTBN1	_LVDTGDK[3hb (K)]FR_	1	1232.22
A0A287APB3	1913	K	Spectrin beta chain OS=Sus scrofa OX=9823 GN=SPTBN1 PE=1 SV=1	SPTBN1	_LVDTGDK[3hb (K)]FR_	1	1232.22
A0A287B8N2	1764	K	Spectrin beta chain OS=Sus scrofa OX=9823 GN=SPTBN1 PE=1 SV=2	SPTBN1	_LVDTGDK[3hb (K)]FR_	1	1232.22
A0A287BDN2	1914	K	Spectrin beta chain OS=Sus scrofa OX=9823 GN=SPTBN1 PE=1 SV=2	SPTBN1	_LVDTGDK[3hb (K)]FR_	1	1232.22
A0A8W4FJE0	1900	K	Spectrin beta chain OS=Sus scrofa OX=9823 GN=SPTBN1 PE=3 SV=1	SPTBN1	_LVDTGDK[3hb (K)]FR_	1	1232.22
A0A287A690	29	K	Peroxiredoxin-2 OS=Sus scrofa OX=9823 GN=PRDX2 PE=1 SV=1	PRDX2	_EVK[3hb (K)]LSDYK_	1	1231.9
A0A287BAZ6	29	K	Peroxiredoxin-2 OS=Sus scrofa OX=9823 GN=PRDX2 PE=1 SV=1	PRDX2	_EVK[3hb (K)]LSDYK_	1	1231.9
I3LEF8	275	K	Hydroxysteroid 17-beta dehydrogenase 4 OS=Sus scrofa OX=9823 GN=HSD17B4 PE=1 SV=2	HSD17B4	_ANWTK[3hb (K)]IC[Carbamidomethyl (C)]DFDNATKPQR_	1	1227.15
A0A5G2QTZ2	360	K	coproporphyrinogen oxidase OS=Sus scrofa OX=9823 GN=CPOX PE=1 SV=1	CPOX	_GTK[3hb (K)]FGLFTPGSR_	1	1225.95
F1SK95	393	K	coproporphyrinogen oxidase OS=Sus scrofa OX=9823 GN=CPOX PE=1 SV=3	CPOX	_GTK[3hb (K)]FGLFTPGSR_	1	1225.95
F1RL37	190	K	glutathione transferase OS=Sus scrofa OX=9823 GN=LOC100153094 PE=1 SV=1	LOC100153094	_PK[3hb (K)]LAAWR_	1	1224.44
A0A287B481	566	K	aldehyde oxidase OS=Sus scrofa OX=9823 GN=AOX1 PE=1 SV=1	AOX1	_HPWITLK[3hb (K)]YQNANPK_	1	1220.18
A0A286ZUZ1	406	K	Sorting nexin-2 OS=Sus scrofa OX=9823 GN=SNX2 PE=1 SV=2	SNX2	_LIAAVK[3hb (K)]GVFDHR_	1	1217.54
A0A287B194	367	K	Sorting nexin-2 OS=Sus scrofa OX=9823 GN=SNX2 PE=1 SV=3	SNX2	_LIAAVK[3hb (K)]GVFDHR_	1	1217.54
A0A287BMK7	406	K	Sorting nexin-2 OS=Sus scrofa OX=9823 GN=SNX2 PE=3 SV=3	SNX2	_LIAAVK[3hb (K)]GVFDHR_	1	1217.54
A0A4X1UCN0	406	K	Sorting nexin-2 OS=Sus scrofa OX=9823 GN=SNX2 PE=1 SV=1	SNX2	_LIAAVK[3hb (K)]GVFDHR_	1	1217.54
A0A4X1TXG8	38	K	Small ribosomal subunit protein RACK1 OS=Sus scrofa OX=9823 GN=RACK1 PE=1 SV=1	RACK1	_DK[3hb (K)]TIIMWK_	1	1217.02
P63246	38	K	Small ribosomal subunit protein RACK1 OS=Sus scrofa OX=9823 GN=RACK1 PE=1 SV=3	RACK1	_DK[3hb (K)]TIIMWK_	1	1217.02
I3LRS5	412	K	aldehyde dehydrogenase (NAD(+)) OS=Sus scrofa OX=9823 GN=ALDH1A1 PE=1 SV=2	ALDH1A1	_FK[3hb (K)]SLDDVIK_	1	1209.87
A0A287ALU0	227	K	Propionyl-CoA carboxylase alpha chain, mitochondrial OS=Sus scrofa OX=9823 GN=PCCA PE=4 SV=1	PCCA	_ASAGGGGK[3hb (K)]GMR_	1	1208.34
A0A287AQ80	227	K	Propionyl-CoA carboxylase alpha chain, mitochondrial OS=Sus scrofa OX=9823 GN=PCCA PE=4 SV=1	PCCA	_ASAGGGGK[3hb (K)]GMR_	1	1208.34
A0A481AGQ0	197	K	Propionyl-CoA carboxylase alpha chain, mitochondrial OS=Sus scrofa OX=9823 GN=PCCA PE=4 SV=1	PCCA	_ASAGGGGK[3hb (K)]GMR_	1	1208.34
A0A5G2QRU3	201	K	Propionyl-CoA carboxylase alpha chain, mitochondrial OS=Sus scrofa OX=9823 GN=PCCA PE=4 SV=1	PCCA	_ASAGGGGK[3hb (K)]GMR_	1	1208.34
A0A5G2QVM6	227	K	Propionyl-CoA carboxylase alpha chain, mitochondrial OS=Sus scrofa OX=9823 GN=PCCA PE=4 SV=1	PCCA	_ASAGGGGK[3hb (K)]GMR_	1	1208.34
A0A900QLZ4	204	K	propionyl-CoA carboxylase OS=Sus scrofa OX=9823 GN=PCCA PE=4 SV=1	PCCA	_ASAGGGGK[3hb (K)]GMR_	1	1208.34
F1RP22	183	K	Propionyl-CoA carboxylase alpha chain, mitochondrial OS=Sus scrofa OX=9823 GN=PCCA PE=4 SV=3	PCCA	_ASAGGGGK[3hb (K)]GMR_	1	1208.34
P0DTA4	227	K	Propionyl-CoA carboxylase alpha chain, mitochondrial OS=Sus scrofa OX=9823 GN=PCCA PE=1 SV=1	PCCA	_ASAGGGGK[3hb (K)]GMR_	1	1208.34
A0A8W4FDP4	314	K	ATP-dependent RNA helicase DDX1 OS=Sus scrofa OX=9823 GN=DDX1 PE=1 SV=1	DDX1	_YIDNPK[3hb (K)]LR_	1	1204.18
A0A8W4FQC1	363	K	ATP-dependent RNA helicase DDX1 OS=Sus scrofa OX=9823 GN=DDX1 PE=1 SV=1	DDX1	_YIDNPK[3hb (K)]LR_	1	1204.18
F1SCS1	317	K	ATP-dependent RNA helicase DDX1 OS=Sus scrofa OX=9823 GN=DDX1 PE=1 SV=4	DDX1	_YIDNPK[3hb (K)]LR_	1	1204.18
I3LCW1	1845	K	Fatty acid synthase OS=Sus scrofa OX=9823 GN=FASN PE=1 SV=3	FASN	_YMAQGK[3hb (K)]HIGK_	1	1203.44
A0A287B4J2	457	K	Adenosylhomocysteinase OS=Sus scrofa OX=9823 GN=AHCY PE=3 SV=1	AHCY	_LTK[3hb (K)]LTEK_	1	1201.25
Q710C4	408	K	Adenosylhomocysteinase OS=Sus scrofa OX=9823 GN=AHCY PE=3 SV=3	AHCY	_LTK[3hb (K)]LTEK_	1	1201.25
A0A286ZJP7	39	K	Eukaryotic translation initiation factor 5A-1 OS=Sus scrofa OX=9823 GN=EIF5A PE=1 SV=1	EIF5A	_GRPC[Carbamidomethyl (C)]K[3hb (K)]IVEMSTSK_	1	1200.83
A0A286ZK63	63	K	Eukaryotic translation initiation factor 5A OS=Sus scrofa OX=9823 GN=EIF5A PE=1 SV=2	EIF5A	_GRPC[Carbamidomethyl (C)]K[3hb (K)]IVEMSTSK_	1	1200.83
A0A286ZPS5	39	K	Eukaryotic translation initiation factor 5A OS=Sus scrofa OX=9823 GN=EIF5A2 PE=3 SV=1	EIF5A2	_GRPC[Carbamidomethyl (C)]K[3hb (K)]IVEMSTSK_	1	1200.83
A0A286ZUV8	69	K	Eukaryotic translation initiation factor 5A-1 OS=Sus scrofa OX=9823 GN=EIF5A PE=1 SV=2	EIF5A	_GRPC[Carbamidomethyl (C)]K[3hb (K)]IVEMSTSK_	1	1200.83
A0A287B356	39	K	Eukaryotic translation initiation factor 5A-1 OS=Sus scrofa OX=9823 GN=EIF5A PE=1 SV=2	EIF5A	_GRPC[Carbamidomethyl (C)]K[3hb (K)]IVEMSTSK_	1	1200.83
A0A4X1V8W9	39	K	Eukaryotic translation initiation factor 5A OS=Sus scrofa OX=9823 GN=EIF5A2 PE=3 SV=1	EIF5A2	_GRPC[Carbamidomethyl (C)]K[3hb (K)]IVEMSTSK_	1	1200.83
A0A286ZXA3	591	K	NADPH--cytochrome P450 reductase OS=Sus scrofa OX=9823 GN=POR PE=1 SV=1	POR	_VNK[3hb (K)]GVATSWLR_	1	1199.52
A0A287BS12	487	K	NADPH--cytochrome P450 reductase OS=Sus scrofa OX=9823 GN=POR PE=1 SV=1	POR	_VNK[3hb (K)]GVATSWLR_	1	1199.52
P04175	487	K	NADPH--cytochrome P450 reductase OS=Sus scrofa OX=9823 GN=POR PE=1 SV=2	POR	_VNK[3hb (K)]GVATSWLR_	1	1199.52
A0A8W4FBS4	309	K	Aconitate hydratase, mitochondrial OS=Sus scrofa OX=9823 GN=ACO2 PE=1 SV=1	ACO2	_YLSK[3hb (K)]TGR_	1	1197.67
P16276	309	K	Aconitate hydratase, mitochondrial OS=Sus scrofa OX=9823 GN=ACO2 PE=1 SV=1	ACO2	_YLSK[3hb (K)]TGR_	1	1197.67
A0A8W4FBF1	49	K	6.8 kDa mitochondrial proteolipid OS=Sus scrofa OX=9823 GN=ATP5MJ PE=4 SV=1	ATP5MJ	_ALK[3hb (K)]ASSPAPAHGHH_	1	1197.57
A0A8D0UYT1	156	K	Cystathionine gamma-lyase OS=Sus scrofa OX=9823 GN=CTH PE=1 SV=1	CTH	_SK[3hb (K)]LLEAAITPETK_	1	1193.54
Q19QT7	141	K	Cystathionine gamma-lyase OS=Sus scrofa OX=9823 GN=CTH PE=2 SV=1	CTH	_SK[3hb (K)]LLEAAITPETK_	1	1193.54
A0A5G2QXH4	12	K	Tropomyosin 4 OS=Sus scrofa OX=9823 GN=TPM4 PE=1 SV=1	TPM4	_MQMLK[3hb (K)]LDK_	1	1191.29
A0A5G2RIZ8	12	K	Tropomyosin 4 OS=Sus scrofa OX=9823 GN=TPM4 PE=1 SV=1	TPM4	_MQMLK[3hb (K)]LDK_	1	1191.29
A0A8D0P6L0	12	K	Tropomyosin 4 OS=Sus scrofa OX=9823 GN=TPM4 PE=1 SV=1	TPM4	_MQMLK[3hb (K)]LDK_	1	1191.29
A0A8W4FA38	12	K	Tropomyosin 4 OS=Sus scrofa OX=9823 GN=TPM4 PE=1 SV=1	TPM4	_MQMLK[3hb (K)]LDK_	1	1191.29
A0A8W4FHV3	12	K	Tropomyosin 4 OS=Sus scrofa OX=9823 GN=TPM4 PE=1 SV=1	TPM4	_MQMLK[3hb (K)]LDK_	1	1191.29
Q4GWZ2	57	K	Small ribosomal subunit protein uS2 OS=Sus scrofa OX=9823 GN=RPSA PE=1 SV=3	RPSA	_TWEK[3hb (K)]LLLAAR_	1	1190.82
A0A4X1TSN2	189	K	Trifunctional enzyme subunit beta, mitochondrial OS=Sus scrofa OX=9823 GN=HADHB PE=1 SV=1	HADHB	_MMLDLNK[3hb (K)]AK_	1	1190.09
A0A5G2QGJ8	153	K	Trifunctional enzyme subunit beta, mitochondrial OS=Sus scrofa OX=9823 GN=HADHB PE=1 SV=2	HADHB	_MMLDLNK[3hb (K)]AK_	1	1190.09
A0A8D0TZ64	153	K	Trifunctional enzyme subunit beta, mitochondrial OS=Sus scrofa OX=9823 GN=HADHB PE=1 SV=1	HADHB	_MMLDLNK[3hb (K)]AK_	1	1190.09
A0A8D1GPS2	189	K	Trifunctional enzyme subunit beta, mitochondrial OS=Sus scrofa OX=9823 GN=HADHB PE=1 SV=1	HADHB	_MMLDLNK[3hb (K)]AK_	1	1190.09
A0A8D1MHH9	189	K	Trifunctional enzyme subunit beta, mitochondrial OS=Sus scrofa OX=9823 GN=HADHB PE=1 SV=1	HADHB	_MMLDLNK[3hb (K)]AK_	1	1190.09
F1SDN2	225	K	Trifunctional enzyme subunit beta, mitochondrial OS=Sus scrofa OX=9823 GN=HADHB PE=1 SV=3	HADHB	_MMLDLNK[3hb (K)]AK_	1	1190.09
A0A480U8Y2	57	K	Succinate--CoA ligase [ADP/GDP-forming] subunit alpha, mitochondrial OS=Sus scrofa OX=9823 GN=SUCLG1 PE=3 SV=1	SUCLG1	_NTK[3hb (K)]VIC[Carbamidomethyl (C)]QGFTGK_	1	1188.79
A0A8D0V0F1	33	K	Succinate--CoA ligase [ADP/GDP-forming] subunit alpha, mitochondrial OS=Sus scrofa OX=9823 GN=SUCLG1 PE=3 SV=1	SUCLG1	_NTK[3hb (K)]VIC[Carbamidomethyl (C)]QGFTGK_	1	1188.79
O19069	57	K	Succinate--CoA ligase [ADP/GDP-forming] subunit alpha, mitochondrial OS=Sus scrofa OX=9823 GN=SUCLG1 PE=1 SV=2	SUCLG1	_NTK[3hb (K)]VIC[Carbamidomethyl (C)]QGFTGK_	1	1188.79
A0A287AZV4	131	K	S-(hydroxymethyl)glutathione dehydrogenase OS=Sus scrofa OX=9823 GN=ADH5 PE=1 SV=2	ADH5	_TNLC[Carbamidomethyl (C)]QK[3hb (K)]IR_	1	1184.28
A0A5G2QES7	127	K	S-(hydroxymethyl)glutathione dehydrogenase OS=Sus scrofa OX=9823 GN=ADH5 PE=1 SV=2	ADH5	_TNLC[Carbamidomethyl (C)]QK[3hb (K)]IR_	1	1184.28
F1S0C1	124	K	S-(hydroxymethyl)glutathione dehydrogenase OS=Sus scrofa OX=9823 GN=ADH5 PE=1 SV=2	ADH5	_TNLC[Carbamidomethyl (C)]QK[3hb (K)]IR_	1	1184.28
A0A287AWX3	57	K	Farnesyl pyrophosphate synthase OS=Sus scrofa OX=9823 GN=FDPS PE=1 SV=2	FDPS	_EVLEYNVVGGK[3hb (K)]YNR_	1	1183.08
A0A8D1M6M7	84	K	Farnesyl pyrophosphate synthase OS=Sus scrofa OX=9823 GN=FDPS PE=1 SV=1	FDPS	_EVLEYNVVGGK[3hb (K)]YNR_	1	1183.08
D0G6X4	125	K	Farnesyl pyrophosphate synthase OS=Sus scrofa OX=9823 GN=FDPS PE=1 SV=1	FDPS	_EVLEYNVVGGK[3hb (K)]YNR_	1	1183.08
A0A287AZV4	125	K	S-(hydroxymethyl)glutathione dehydrogenase OS=Sus scrofa OX=9823 GN=ADH5 PE=1 SV=2	ADH5	_FC[Carbamidomethyl (C)]LNPK[3hb (K)]TNLC[Carbamidomethyl (C)]QK_	1	1182.24
A0A5G2QES7	121	K	S-(hydroxymethyl)glutathione dehydrogenase OS=Sus scrofa OX=9823 GN=ADH5 PE=1 SV=2	ADH5	_FC[Carbamidomethyl (C)]LNPK[3hb (K)]TNLC[Carbamidomethyl (C)]QK_	1	1182.24
F1S0C1	118	K	S-(hydroxymethyl)glutathione dehydrogenase OS=Sus scrofa OX=9823 GN=ADH5 PE=1 SV=2	ADH5	_FC[Carbamidomethyl (C)]LNPK[3hb (K)]TNLC[Carbamidomethyl (C)]QK_	1	1182.24
A0A4X1VNN9	93	K	Small ribosomal subunit protein uS4 OS=Sus scrofa OX=9823 GN=RPS9 PE=1 SV=1	RPS9	_MK[3hb (K)]LDYILGLK_	1	1179.21
A0A286ZXS0	1226	K	Spectrin alpha, non-erythrocytic 1 OS=Sus scrofa OX=9823 GN=SPTAN1 PE=1 SV=1	SPTAN1	_AK[3hb (K)]LGDSHDLQR_	1	1176.43
A0A287AMR4	1206	K	Spectrin alpha, non-erythrocytic 1 OS=Sus scrofa OX=9823 GN=SPTAN1 PE=1 SV=2	SPTAN1	_AK[3hb (K)]LGDSHDLQR_	1	1176.43
A0A287BJQ1	1225	K	Spectrin alpha, non-erythrocytic 1 OS=Sus scrofa OX=9823 GN=SPTAN1 PE=1 SV=2	SPTAN1	_AK[3hb (K)]LGDSHDLQR_	1	1176.43
F1RR78	1189	K	Spectrin alpha, non-erythrocytic 1 OS=Sus scrofa OX=9823 GN=SPTAN1 PE=1 SV=4	SPTAN1	_AK[3hb (K)]LGDSHDLQR_	1	1176.43
A0A287B4Y1	91	K	Endoplasmic reticulum protein 44 OS=Sus scrofa OX=9823 GN=ERP44 PE=1 SV=1	ERP44	_SVK[3hb (K)]ALADYIR_	1	1175.71
A0A5G2R7S2	113	K	Endoplasmic reticulum protein 44 OS=Sus scrofa OX=9823 GN=ERP44 PE=1 SV=1	ERP44	_SVK[3hb (K)]ALADYIR_	1	1175.71
A0A8W4FCJ6	115	K	Endoplasmic reticulum protein 44 OS=Sus scrofa OX=9823 GN=ERP44 PE=1 SV=1	ERP44	_SVK[3hb (K)]ALADYIR_	1	1175.71
B6CVD6	130	K	Endoplasmic reticulum protein 44 OS=Sus scrofa OX=9823 GN=ERP44 PE=1 SV=1	ERP44	_SVK[3hb (K)]ALADYIR_	1	1175.71
A0A287AG13	3466	K	Apolipoprotein B OS=Sus scrofa OX=9823 GN=APOB PE=1 SV=1	APOB	_YDFNSPK[3hb (K)]LHSTAAGAVDHK_	1	1174.6
A0A5G2RKR8	3443	K	Apolipoprotein B OS=Sus scrofa OX=9823 GN=APOB PE=1 SV=1	APOB	_YDFNSPK[3hb (K)]LHSTAAGAVDHK_	1	1174.6
P16549	109	K	Flavin-containing monooxygenase 1 OS=Sus scrofa OX=9823 GN=FMO1 PE=1 SV=3	FMO1	_TK[3hb (K)]VC[Carbamidomethyl (C)]SVTK_	1	1174.59
A0A8W4FAG3	260	K	Cofilin-1 OS=Sus scrofa OX=9823 GN=CFL1 PE=1 SV=1	CFL1	_VFNDMK[3hb (K)]VR_	1	1172.76
K7GK75	32	K	Cofilin-1 OS=Sus scrofa OX=9823 GN=CFL1 PE=1 SV=3	CFL1	_VFNDMK[3hb (K)]VR_	1	1172.76
P10668	19	K	Cofilin-1 OS=Sus scrofa OX=9823 GN=CFL1 PE=1 SV=3	CFL1	_VFNDMK[3hb (K)]VR_	1	1172.76
A0A5G2QM00	684	K	C-1-tetrahydrofolate synthase, cytoplasmic OS=Sus scrofa OX=9823 GN=MTHFD1 PE=1 SV=1	MTHFD1	_FFNIK[3hb (K)]C[Carbamidomethyl (C)]R_	1	1172.38
F1SA74	684	K	C-1-tetrahydrofolate synthase, cytoplasmic OS=Sus scrofa OX=9823 GN=MTHFD1 PE=1 SV=3	MTHFD1	_FFNIK[3hb (K)]C[Carbamidomethyl (C)]R_	1	1172.38
A0A480UJ69	362	K	3-ketoacyl-CoA thiolase, peroxisomal isoform X1 OS=Sus scrofa OX=9823 GN=ACAA1 PE=1 SV=1	ACAA1	_LK[3hb (K)]LPPEK_	1	1167.83
Q8SQ68	342	K	Cytochrome P450 OS=Sus scrofa OX=9823 GN=CYP2A19 PE=1 SV=1	CYP2A19	_QAK[3hb (K)]FEDR_	1	1167.08
F1RWZ4	360	K	Enoyl-CoA delta isomerase 2 OS=Sus scrofa OX=9823 GN=ECI2 PE=1 SV=3	ECI2	_AYAK[3hb (K)]LPPNAMR_	1	1164.39
A0A287BQW3	85	K	Histone H1.0 OS=Sus scrofa OX=9823 GN=H1-0 PE=1 SV=1	H1-0	_QTK[3hb (K)]GVGASGSFR_	1	1157.89
A0A4X1W7R3	34	K	nucleoside-diphosphate kinase OS=Sus scrofa OX=9823 GN=AK3 PE=1 SV=1	AK3	_HFELK[3hb (K)]HLSSGDLLR_	1	1157.06
A0A4X1W814	34	K	GTP:AMP phosphotransferase AK3, mitochondrial OS=Sus scrofa OX=9823 GN=AK3 PE=1 SV=1	AK3	_HFELK[3hb (K)]HLSSGDLLR_	1	1157.06
A0A287BRE0	130	K	phenylalanine--tRNA ligase OS=Sus scrofa OX=9823 GN=FARSA PE=1 SV=2	FARSA	_K[3hb (K)]LLTEVTLK_	1	1155.07
A0A5G2RKP2	163	K	phenylalanine--tRNA ligase OS=Sus scrofa OX=9823 GN=FARSA PE=1 SV=1	FARSA	_K[3hb (K)]LLTEVTLK_	1	1155.07
A0A5G2RNP2	163	K	Phenylalanyl-tRNA synthetase subunit alpha OS=Sus scrofa OX=9823 GN=FARSA PE=1 SV=1	FARSA	_K[3hb (K)]LLTEVTLK_	1	1155.07
F1SD97	163	K	phenylalanine--tRNA ligase OS=Sus scrofa OX=9823 GN=FARSA PE=1 SV=3	FARSA	_K[3hb (K)]LLTEVTLK_	1	1155.07
A0A286ZW70	131	K	Peptidyl-prolyl cis-trans isomerase OS=Sus scrofa OX=9823 GN=PPIB PE=1 SV=1	PPIB	_LK[3hb (K)]HYGPGWVSMANAGK_	1	1154.97
A0A8D0V226	131	K	Peptidyl-prolyl cis-trans isomerase OS=Sus scrofa OX=9823 GN=PPIB PE=1 SV=1	PPIB	_LK[3hb (K)]HYGPGWVSMANAGK_	1	1154.97
A0A4X1WCL6	317	K	Malate dehydrogenase OS=Sus scrofa OX=9823 GN=MDH1 PE=1 SV=1	MDH1	_EK[3hb (K)]MDLTAK_	1	1152.89
A0A5G2QPX2	324	K	Malate dehydrogenase OS=Sus scrofa OX=9823 GN=MDH1 PE=1 SV=2	MDH1	_EK[3hb (K)]MDLTAK_	1	1152.89
A0A5S8KKT9	312	K	Malate dehydrogenase OS=Sus scrofa OX=9823 GN=MDH1 PE=1 SV=2	MDH1	_EK[3hb (K)]MDLTAK_	1	1152.89
P11708	312	K	Malate dehydrogenase, cytoplasmic OS=Sus scrofa OX=9823 GN=MDH1 PE=1 SV=4	MDH1	_EK[3hb (K)]MDLTAK_	1	1152.89
F1SQ09	62	K	Lumican OS=Sus scrofa OX=9823 GN=LUM PE=1 SV=1	LUM	_LK[3hb (K)]SVPMVPPGIK_	1	1150.82
Q9N119	354	K	3 beta-hydroxysteroid dehydrogenase/Delta 5-->4-isomerase OS=Sus scrofa OX=9823 GN=HSD3B PE=2 SV=4	HSD3B	_TK[3hb (K)]AWVGSLVK_	1	1150.13
A0A4X1SN56	18	K	Acyl-CoA-binding protein OS=Sus scrofa OX=9823 GN=DBI PE=1 SV=1	DBI	_NLK[3hb (K)]TKPADDEMLFIYSHYK_	0.998848	1149.18
P12026	17	K	Acyl-CoA-binding protein OS=Sus scrofa OX=9823 GN=DBI PE=1 SV=2	DBI	_NLK[3hb (K)]TKPADDEMLFIYSHYK_	0.998848	1149.18
A0A8W4FI10	121	K	glucuronosyltransferase OS=Sus scrofa OX=9823 GN=LOC100623255 PE=1 SV=1	LOC100623255	_K[3hb (K)]YFEISLK_	1	1148.2
A0A4X1VNM5	27	K	Acyl-CoA thioesterase 13 OS=Sus scrofa OX=9823 GN=ACOT13 PE=1 SV=1	ACOT13	_ILEK[3hb (K)]MTVVSAVPGK_	1	1147.67
Q29228	246	K	4-trimethylaminobutyraldehyde dehydrogenase OS=Sus scrofa OX=9823 GN=ALDH9A1 PE=2 SV=2	ALDH9A1	_IMEMSAK[3hb (K)]GIK_	1	1147.11
A0A4X1W9T4	32	K	Parkinsonism associated deglycase OS=Sus scrofa OX=9823 GN=PARK7 PE=1 SV=1	PARK7	_AGIK[3hb (K)]VTVAGLAGK_	1	1146.6
Q0R678	32	K	protein deglycase OS=Sus scrofa OX=9823 GN=PARK7 PE=1 SV=1	PARK7	_AGIK[3hb (K)]VTVAGLAGK_	1	1146.6
A0A4X1VNM5	127	K	Acyl-CoA thioesterase 13 OS=Sus scrofa OX=9823 GN=ACOT13 PE=1 SV=1	ACOT13	_VTGK[3hb (K)]LIAQGR_	1	1146.05
A0A5G2R5N4	71	K	1-acyl-sn-glycerol-3-phosphate acyltransferase OS=Sus scrofa OX=9823 GN=AGPAT2 PE=1 SV=1	AGPAT2	_SFK[3hb (K)]YLYGLR_	1	1145.56
A0A5G2R5Y0	71	K	1-acylglycerol-3-phosphate O-acyltransferase OS=Sus scrofa OX=9823 GN=AGPAT2 PE=1 SV=1	AGPAT2	_SFK[3hb (K)]YLYGLR_	1	1145.56
A0A8W4FEI3	71	K	1-acyl-sn-glycerol-3-phosphate acyltransferase OS=Sus scrofa OX=9823 GN=AGPAT2 PE=1 SV=1	AGPAT2	_SFK[3hb (K)]YLYGLR_	1	1145.56
B3VN02	71	K	1-acyl-sn-glycerol-3-phosphate acyltransferase OS=Sus scrofa OX=9823 GN=AGPAT2 PE=1 SV=1	AGPAT2	_SFK[3hb (K)]YLYGLR_	1	1145.56
A0A5G2RBV3	242	K	Uridine 5'-monophosphate synthase OS=Sus scrofa OX=9823 GN=UMPS PE=1 SV=1	UMPS	_AELPGIHPVASK[3hb (K)]LLR_	1	1145.48
F1SQ55	242	K	Uridine 5'-monophosphate synthase OS=Sus scrofa OX=9823 GN=UMPS PE=1 SV=5	UMPS	_AELPGIHPVASK[3hb (K)]LLR_	1	1145.48
A0A287BQT2	732	K	Cytoplasmic aconitate hydratase OS=Sus scrofa OX=9823 GN=ACO1 PE=1 SV=1	ACO1	_LLNK[3hb (K)]FLNK_	1	1145.09
A0A286ZKX2	261	K	Citrate synthase OS=Sus scrofa OX=9823 GN=CS PE=1 SV=2	CS	_DVSDEK[3hb (K)]LR_	1	1140.59
P00889	327	K	Citrate synthase, mitochondrial OS=Sus scrofa OX=9823 GN=CS PE=1 SV=2	CS	_DVSDEK[3hb (K)]LR_	1	1140.59
A0A4X1W7R3	29	K	nucleoside-diphosphate kinase OS=Sus scrofa OX=9823 GN=AK3 PE=1 SV=1	AK3	_ITK[3hb (K)]HFELK_	1	1140.14
A0A4X1W814	29	K	GTP:AMP phosphotransferase AK3, mitochondrial OS=Sus scrofa OX=9823 GN=AK3 PE=1 SV=1	AK3	_ITK[3hb (K)]HFELK_	1	1140.14
A0A286ZKC5	455	K	Heat shock protein HSP 90-beta OS=Sus scrofa OX=9823 GN=HSP90AB1 PE=1 SV=1	HSP90AB1	_NNIK[3hb (K)]LYVR_	1	1139.86
A0A287A9T4	354	K	Heat shock protein HSP 90-beta OS=Sus scrofa OX=9823 GN=HSP90AB1 PE=3 SV=1	HSP90AB1	_NNIK[3hb (K)]LYVR_	1	1139.86
A0A8D1SAM9	365	K	Heat shock protein HSP 90-beta OS=Sus scrofa OX=9823 GN=HSP90AB1 PE=1 SV=1	HSP90AB1	_NNIK[3hb (K)]LYVR_	1	1139.86
F1RQU2	354	K	Heat shock protein HSP 90-beta OS=Sus scrofa OX=9823 GN=HSP90AB1 PE=1 SV=2	HSP90AB1	_NNIK[3hb (K)]LYVR_	1	1139.86
A0A287ADH9	106	K	Chloride intracellular channel protein OS=Sus scrofa OX=9823 GN=CLIC4 PE=1 SV=1	CLIC4	_YLK[3hb (K)]LSPK_	1	1137.79
A0A4X1TBI0	143	K	Calreticulin OS=Sus scrofa OX=9823 GN=CALR PE=1 SV=1	CALR	_K[3hb (K)]VHVIFNYK_	1	1134.39
A0A8W4F9P2	143	K	Calreticulin OS=Sus scrofa OX=9823 GN=CALR PE=1 SV=1	CALR	_K[3hb (K)]VHVIFNYK_	1	1134.39
P28491	143	K	Calreticulin OS=Sus scrofa OX=9823 GN=CALR PE=1 SV=3	CALR	_K[3hb (K)]VHVIFNYK_	1	1134.39
A0A8W4FCQ5	291	K	Histone H2B OS=Sus scrofa OX=9823 GN=H1-2 PE=3 SV=1	H1-2	_HAVSEGTK[3hb (K)]AVTK_	1	1133.16
A0A287ARZ1	389	K	Thioredoxin domain containing 5 OS=Sus scrofa OX=9823 GN=TXNDC5 PE=1 SV=2	TXNDC5	_DLC[Carbamidomethyl (C)]SK[3hb (K)]YSVR_	1	1132.74
A0A5G2R3M6	603	K	enoyl-CoA hydratase OS=Sus scrofa OX=9823 GN=HADHA PE=1 SV=1	HADHA	_GFYVYQEGVK[3hb (K)]NR_	1	1124.84
Q29554	644	K	Trifunctional enzyme subunit alpha, mitochondrial OS=Sus scrofa OX=9823 GN=HADHA PE=2 SV=1	HADHA	_GFYVYQEGVK[3hb (K)]NR_	1	1124.84
A0A287B481	330	K	aldehyde oxidase OS=Sus scrofa OX=9823 GN=AOX1 PE=1 SV=1	AOX1	_LPEEK[3hb (K)]TQTFHALWK_	1	1117.63
A0A4X1VA90	65	K	Thioredoxin OS=Sus scrofa OX=9823 GN=TXN PE=3 SV=1	TXN	_GQK[3hb (K)]VGEFSGANK_	1	1114.74
P82460	85	K	Thioredoxin OS=Sus scrofa OX=9823 GN=TXN PE=1 SV=3	TXN	_GQK[3hb (K)]VGEFSGANK_	1	1114.74
A0A5G2RA17	36	K	methylmalonate-semialdehyde dehydrogenase (CoA acylating) OS=Sus scrofa OX=9823 GN=ALDH6A1 PE=1 SV=1	ALDH6A1	_SDK[3hb (K)]WIDIHNPATNELIGR_	1	1114.37
F1S3H1	54	K	methylmalonate-semialdehyde dehydrogenase (CoA acylating) OS=Sus scrofa OX=9823 GN=ALDH6A1 PE=1 SV=2	ALDH6A1	_SDK[3hb (K)]WIDIHNPATNELIGR_	1	1114.37
A0A5G2QPB6	156	K	NADH-cytochrome b5 reductase OS=Sus scrofa OX=9823 GN=CYB5R3 PE=1 SV=1	CYB5R3	_GK[3hb (K)]FAIRPDK_	1	1111.47
F1SJQ5	156	K	NADH-cytochrome b5 reductase OS=Sus scrofa OX=9823 GN=CYB5R3 PE=1 SV=3	CYB5R3	_GK[3hb (K)]FAIRPDK_	1	1111.47
P83686	127	K	NADH-cytochrome b5 reductase 3 (Fragment) OS=Sus scrofa OX=9823 GN=CYB5R3 PE=1 SV=1	CYB5R3	_GK[3hb (K)]FAIRPDK_	1	1111.47
A0A5K1UE53	371	K	Serpin family G member 1 OS=Sus scrofa OX=9823 GN=SERPING1 PE=1 SV=1	SERPING1	_AVMNK[3hb (K)]LESTK_	1	1105.62
F1SJW8	376	K	Plasma protease C1 inhibitor OS=Sus scrofa OX=9823 GN=SERPING1 PE=1 SV=1	SERPING1	_AVMNK[3hb (K)]LESTK_	1	1105.62
A0A4X1SK65	109	K	Small ribosomal subunit protein eS1 OS=Sus scrofa OX=9823 GN=RPS3A PE=1 SV=1	RPS3A	_DK[3hb (K)]MC[Carbamidomethyl (C)]SMVK_	1	1102.54
A0A286ZPN4	506	K	Heat shock cognate 71 kDa protein OS=Sus scrofa OX=9823 GN=HSPA8 PE=1 SV=2	HSPA8	_ENK[3hb (K)]ITITNDK_	1	1102.53
A0A286ZWK2	547	K	Heat shock cognate 71 kDa protein OS=Sus scrofa OX=9823 GN=HSPA8 PE=1 SV=2	HSPA8	_ENK[3hb (K)]ITITNDK_	1	1102.53
F1S9Q1	515	K	Heat shock cognate 71 kDa protein OS=Sus scrofa OX=9823 GN=HSPA8 PE=1 SV=4	HSPA8	_ENK[3hb (K)]ITITNDK_	1	1102.53
F1S9Q3	509	K	Heat shock cognate 71 kDa protein OS=Sus scrofa OX=9823 GN=HSPA8 PE=1 SV=3	HSPA8	_ENK[3hb (K)]ITITNDK_	1	1102.53
I3LIM2	129	K	UDP-glucose 6-dehydrogenase OS=Sus scrofa OX=9823 GN=UGDH PE=1 SV=1	UGDH	_IVTEK[3hb (K)]STVPVR_	1	1102
F1S1E7	501	K	Dihydropyrimidinase OS=Sus scrofa OX=9823 GN=DPYS PE=1 SV=3	DPYS	_GEVVTLK[3hb (K)]SR_	1	1101.91
A0A4X1SK65	85	K	Small ribosomal subunit protein eS1 OS=Sus scrofa OX=9823 GN=RPS3A PE=1 SV=1	RPS3A	_FK[3hb (K)]LITEDVQGK_	1	1101.87
A0A286ZRQ5	257	K	SEC14 like lipid binding 2 OS=Sus scrofa OX=9823 GN=SEC14L2 PE=1 SV=1	SEC14L2	_SK[3hb (K)]INYGGDIPK_	1	1100.55
I3LA28	237	K	SEC14 like lipid binding 2 OS=Sus scrofa OX=9823 GN=SEC14L2 PE=1 SV=3	SEC14L2	_SK[3hb (K)]INYGGDIPK_	1	1100.55
A0A286ZYE6	280	K	Isocitrate dehydrogenase [NADP] OS=Sus scrofa OX=9823 GN=IDH2 PE=3 SV=2	IDH2	_TDFDK[3hb (K)]YK_	1	1094.95
P33198	249	K	Isocitrate dehydrogenase [NADP], mitochondrial (Fragment) OS=Sus scrofa OX=9823 GN=IDH2 PE=1 SV=1	IDH2	_TDFDK[3hb (K)]YK_	1	1094.95
A0A286ZK24	127	K	4-hydroxyphenylpyruvate dioxygenase OS=Sus scrofa OX=9823 GN=HPD PE=1 SV=2	HPD	_EPWIEQDK[3hb (K)]FGK_	1	1093.52
A0A5G2QH33	394	K	D-3-phosphoglycerate dehydrogenase OS=Sus scrofa OX=9823 GN=PHGDH PE=1 SV=1	PHGDH	_ADVNLVNAK[3hb (K)]LLEK_	1	1093.27
A0A5G2QNM6	394	K	D-3-phosphoglycerate dehydrogenase OS=Sus scrofa OX=9823 GN=PHGDH PE=1 SV=1	PHGDH	_ADVNLVNAK[3hb (K)]LLEK_	1	1093.27
A5GFY8	394	K	D-3-phosphoglycerate dehydrogenase OS=Sus scrofa OX=9823 GN=PHGDH PE=3 SV=1	PHGDH	_ADVNLVNAK[3hb (K)]LLEK_	1	1093.27
K7GNA5	394	K	D-3-phosphoglycerate dehydrogenase OS=Sus scrofa OX=9823 GN=PHGDH PE=3 SV=4	PHGDH	_ADVNLVNAK[3hb (K)]LLEK_	1	1093.27
A0A8W4FQN4	502	K	ABC-type glutathione-S-conjugate transporter OS=Sus scrofa OX=9823 GN=ABCC6 PE=4 SV=1	ABCC6	_TVK[3hb (K)]YHGWEGAFLDR_	1	1091.7
A0A286ZNC7	1678	K	Spectrin beta chain OS=Sus scrofa OX=9823 GN=SPTBN1 PE=1 SV=1	SPTBN1	_VDK[3hb (K)]LYAGLK_	1	1090.76
A0A287APB3	1678	K	Spectrin beta chain OS=Sus scrofa OX=9823 GN=SPTBN1 PE=1 SV=1	SPTBN1	_VDK[3hb (K)]LYAGLK_	1	1090.76
A0A287B8N2	1529	K	Spectrin beta chain OS=Sus scrofa OX=9823 GN=SPTBN1 PE=1 SV=2	SPTBN1	_VDK[3hb (K)]LYAGLK_	1	1090.76
A0A287BDN2	1679	K	Spectrin beta chain OS=Sus scrofa OX=9823 GN=SPTBN1 PE=1 SV=2	SPTBN1	_VDK[3hb (K)]LYAGLK_	1	1090.76
A0A8W4FJE0	1665	K	Spectrin beta chain OS=Sus scrofa OX=9823 GN=SPTBN1 PE=3 SV=1	SPTBN1	_VDK[3hb (K)]LYAGLK_	1	1090.76
A0A287BA45	93	K	Succinate--CoA ligase [GDP-forming] subunit beta, mitochondrial OS=Sus scrofa OX=9823 GN=SUCLG2 PE=3 SV=2	SUCLG2	_GK[3hb (K)]GVFSSGLK_	1	1090.59
F1SFR6	93	K	Succinate-CoA ligase GDP-forming subunit beta OS=Sus scrofa OX=9823 GN=SUCLG2 PE=4 SV=4	SUCLG2	_GK[3hb (K)]GVFSSGLK_	1	1090.59
P53590	94	K	Succinate--CoA ligase [GDP-forming] subunit beta, mitochondrial (Fragment) OS=Sus scrofa OX=9823 GN=SUCLG2 PE=1 SV=2	SUCLG2	_GK[3hb (K)]GVFSSGLK_	1	1090.59
A0A287ABJ0	239	K	Betaine--homocysteine S-methyltransferase 2 OS=Sus scrofa OX=9823 GN=BHMT2 PE=1 SV=2	BHMT2	_FGPWTSLK[3hb (K)]TMR_	1	1090.31
A0A4X1T1Q4	182	K	Betaine--homocysteine S-methyltransferase 2 OS=Sus scrofa OX=9823 GN=BHMT2 PE=1 SV=1	BHMT2	_FGPWTSLK[3hb (K)]TMR_	1	1090.31
A0A8W4FIZ5	108	K	Flavin-containing monooxygenase OS=Sus scrofa OX=9823 GN=FMO5 PE=1 SV=1	FMO5	_FK[3hb (K)]TTVC[Carbamidomethyl (C)]SVK_	1	1089.29
F1SDB7	108	K	Flavin-containing monooxygenase 5 OS=Sus scrofa OX=9823 GN=FMO5 PE=1 SV=4	FMO5	_FK[3hb (K)]TTVC[Carbamidomethyl (C)]SVK_	1	1089.29
F1RU12	247	K	Endoribonuclease LACTB2 OS=Sus scrofa OX=9823 GN=LACTB2 PE=1 SV=1	LACTB2	_MIYK[3hb (K)]NIPEHLHK_	1	1089.27
A0A287BET8	109	K	Lamin B1 OS=Sus scrofa OX=9823 GN=LMNB1 PE=1 SV=1	LMNB1	_LQIELGK[3hb (K)]FK_	1	1087.83
A0A5G2R367	109	K	Lamin B1 OS=Sus scrofa OX=9823 GN=LMNB1 PE=1 SV=2	LMNB1	_LQIELGK[3hb (K)]FK_	1	1087.83
A0A8W4FNA3	109	K	Lamin B1 OS=Sus scrofa OX=9823 GN=LMNB1 PE=1 SV=1	LMNB1	_LQIELGK[3hb (K)]FK_	1	1087.83
F1RKM0	109	K	Lamin B1 OS=Sus scrofa OX=9823 GN=LMNB1 PE=1 SV=2	LMNB1	_LQIELGK[3hb (K)]FK_	1	1087.83
A0A287AE06	171	K	Lamin A/C OS=Sus scrofa OX=9823 GN=LMNA PE=1 SV=1	LMNA	_GQVAK[3hb (K)]LEAALGEAK_	1	1087.54
A0A287B1C7	171	K	Lamin A/C OS=Sus scrofa OX=9823 GN=LMNA PE=1 SV=3	LMNA	_GQVAK[3hb (K)]LEAALGEAK_	1	1087.54
A0A480NRZ3	171	K	Lamin A/C OS=Sus scrofa OX=9823 GN=LMNA PE=1 SV=1	LMNA	_GQVAK[3hb (K)]LEAALGEAK_	1	1087.54
F1RLQ2	171	K	Lamin A/C OS=Sus scrofa OX=9823 GN=LMNA PE=1 SV=2	LMNA	_GQVAK[3hb (K)]LEAALGEAK_	1	1087.54
Q3ZD69	171	K	Prelamin-A/C OS=Sus scrofa OX=9823 GN=LMNA PE=3 SV=1	LMNA	_GQVAK[3hb (K)]LEAALGEAK_	1	1087.54
I3LVF1	309	K	Hydroxyacid oxidase 1 OS=Sus scrofa OX=9823 GN=HAO1 PE=1 SV=1	HAO1	_ALALGAK[3hb (K)]AVFVGR_	1	1085.47
A0A8W4FNG9	507	K	Glutamate dehydrogenase OS=Sus scrofa OX=9823 GN=GLUD1 PE=3 SV=1	GLUD1	_TAMK[3hb (K)]YNLGLDLR_	1	1083.62
P42174	527	K	Glutamate dehydrogenase 1, mitochondrial OS=Sus scrofa OX=9823 GN=GLUD1 PE=1 SV=2	GLUD1	_TAMK[3hb (K)]YNLGLDLR_	1	1083.62
A0A287A0X7	525	K	Protein 4.1 OS=Sus scrofa OX=9823 GN=EPB41 PE=1 SV=2	EPB41	_FLALGSK[3hb (K)]FR_	1	1078.11
A0A287A0Y0	525	K	Protein 4.1 OS=Sus scrofa OX=9823 GN=EPB41 PE=1 SV=2	EPB41	_FLALGSK[3hb (K)]FR_	1	1078.11
A0A287A1W8	525	K	Protein 4.1 OS=Sus scrofa OX=9823 GN=EPB41 PE=1 SV=2	EPB41	_FLALGSK[3hb (K)]FR_	1	1078.11
A0A287ANL7	507	K	Protein 4.1 OS=Sus scrofa OX=9823 GN=EPB41 PE=1 SV=2	EPB41	_FLALGSK[3hb (K)]FR_	1	1078.11
A0A287AVR1	525	K	Protein 4.1 OS=Sus scrofa OX=9823 GN=EPB41 PE=1 SV=2	EPB41	_FLALGSK[3hb (K)]FR_	1	1078.11
A0A287B184	525	K	Protein 4.1 OS=Sus scrofa OX=9823 GN=EPB41 PE=1 SV=1	EPB41	_FLALGSK[3hb (K)]FR_	1	1078.11
A0A287BAZ3	525	K	Protein 4.1 OS=Sus scrofa OX=9823 GN=EPB41 PE=1 SV=2	EPB41	_FLALGSK[3hb (K)]FR_	1	1078.11
A0A287BDW2	507	K	Protein 4.1 OS=Sus scrofa OX=9823 GN=EPB41 PE=1 SV=2	EPB41	_FLALGSK[3hb (K)]FR_	1	1078.11
A0A287BFQ7	507	K	Protein 4.1 OS=Sus scrofa OX=9823 GN=EPB41 PE=1 SV=3	EPB41	_FLALGSK[3hb (K)]FR_	1	1078.11
F1STL6	525	K	Protein 4.1 OS=Sus scrofa OX=9823 GN=EPB41 PE=1 SV=4	EPB41	_FLALGSK[3hb (K)]FR_	1	1078.11
A0A286ZN35	340	K	Serine hydroxymethyltransferase OS=Sus scrofa OX=9823 GN=SHMT1 PE=1 SV=1	SHMT1	_ALAK[3hb (K)]TLMGLGYK_	1	1077.29
A0A286ZSR0	502	K	Serine hydroxymethyltransferase OS=Sus scrofa OX=9823 GN=SHMT1 PE=1 SV=1	SHMT1	_ALAK[3hb (K)]TLMGLGYK_	1	1077.29
A0A287AIN1	301	K	Serine hydroxymethyltransferase OS=Sus scrofa OX=9823 GN=SHMT1 PE=1 SV=1	SHMT1	_ALAK[3hb (K)]TLMGLGYK_	1	1077.29
A0A8W4FCU2	1426	K	Myosin-9 OS=Sus scrofa OX=9823 GN=MYH9 PE=1 SV=1	MYH9	_TISAK[3hb (K)]YAEER_	1	1076.08
A0A5G2QGH9	188	K	Protein phosphatase 2 scaffold subunit Aalpha OS=Sus scrofa OX=9823 GN=PPP2R1A PE=4 SV=1	PPP2R1A	_AAASK[3hb (K)]LGEFAK_	1	1073.13
A0A5G2QGM9	188	K	Protein phosphatase 2 scaffold subunit Aalpha OS=Sus scrofa OX=9823 GN=PPP2R1A PE=4 SV=1	PPP2R1A	_AAASK[3hb (K)]LGEFAK_	1	1073.13
P54612	188	K	Serine/threonine-protein phosphatase 2A 65 kDa regulatory subunit A alpha isoform OS=Sus scrofa OX=9823 GN=PPP2R1A PE=2 SV=2	PPP2R1A	_AAASK[3hb (K)]LGEFAK_	1	1073.13
A0A8W4FR13	90	K	Multifunctional fusion protein OS=Sus scrofa OX=9823 GN=ALDH4A1 PE=1 SV=1	ALDH4A1	_YQVSPFNHGHK[3hb (K)]VAK_	1	1072.98
I3LNB4	136	K	Multifunctional fusion protein OS=Sus scrofa OX=9823 GN=ALDH4A1 PE=1 SV=3	ALDH4A1	_YQVSPFNHGHK[3hb (K)]VAK_	1	1072.98
K7GM40	163	K	Apolipoprotein A-I OS=Sus scrofa OX=9823 GN=APOA1 PE=3 SV=2	APOA1	_VQELQEK[3hb (K)]LSPLAEELR_	1	1065.73
P18648	163	K	Apolipoprotein A-I OS=Sus scrofa OX=9823 GN=APOA1 PE=1 SV=4	APOA1	_VQELQEK[3hb (K)]LSPLAEELR_	1	1065.73
A0A5G2QGL7	27	K	Uricase OS=Sus scrofa OX=9823 GN=UOX PE=3 SV=1	UOX	_DMIK[3hb (K)]VLHIQR_	1	1064.63
I3LL15	27	K	Uricase OS=Sus scrofa OX=9823 GN=UOX PE=3 SV=2	UOX	_DMIK[3hb (K)]VLHIQR_	1	1064.63
A0A5G2QQB4	185	K	phenylalanine 4-monooxygenase OS=Sus scrofa OX=9823 GN=PAH PE=1 SV=1	PAH	_K[3hb (K)]TWGTVFK_	1	1063.82
F1SRJ8	185	K	phenylalanine 4-monooxygenase OS=Sus scrofa OX=9823 GN=PAH PE=1 SV=4	PAH	_K[3hb (K)]TWGTVFK_	1	1063.82
I3L5I9	185	K	phenylalanine 4-monooxygenase OS=Sus scrofa OX=9823 GN=PAH PE=1 SV=3	PAH	_K[3hb (K)]TWGTVFK_	1	1063.82
F1SMC0	208	K	Adenylyl cyclase-associated protein OS=Sus scrofa OX=9823 GN=CAP1 PE=1 SV=4	CAP1	_EFHTTGLAWSK[3hb (K)]TGPVAK_	1	1060.55
A0A286ZRB6	342	K	UDP-glucuronosyltransferase OS=Sus scrofa OX=9823 GN=LOC100623504 PE=1 SV=2	LOC100623504	_LYK[3hb (K)]WMPQNDLLGHPK_	1	1056.39
A0A287AQU3	286	K	Xanthine dehydrogenase OS=Sus scrofa OX=9823 GN=XDH PE=1 SV=1	XDH	_AK[3hb (K)]LTIVSR_	1	1053.92
F1S3Y7	374	K	Xanthine dehydrogenase/oxidase OS=Sus scrofa OX=9823 GN=XDH PE=1 SV=3	XDH	_AK[3hb (K)]LTIVSR_	1	1053.92
A0A5G2QYD9	39	K	Cytochrome b5 OS=Sus scrofa OX=9823 GN=CYB5A PE=1 SV=1	CYB5A	_VYDLTK[3hb (K)]FLEEHPGGEEVLR_	1	1049.16
A0A5G2RAT8	39	K	Cytochrome b5 OS=Sus scrofa OX=9823 GN=CYB5A PE=1 SV=1	CYB5A	_VYDLTK[3hb (K)]FLEEHPGGEEVLR_	1	1049.16
P00172	39	K	Cytochrome b5 OS=Sus scrofa OX=9823 GN=CYB5A PE=1 SV=3	CYB5A	_VYDLTK[3hb (K)]FLEEHPGGEEVLR_	1	1049.16
A0A5G2QC33	327	K	Hydroxymethylglutaryl-CoA synthase OS=Sus scrofa OX=9823 GN=HMGCS1 PE=1 SV=1	HMGCS1	_LVQK[3hb (K)]SLAR_	1	1049.12
F1SMG8	329	K	Hydroxymethylglutaryl-CoA synthase OS=Sus scrofa OX=9823 GN=HMGCS1 PE=1 SV=4	HMGCS1	_LVQK[3hb (K)]SLAR_	1	1049.12
A0A287BB42	101	K	Estradiol 17-beta-dehydrogenase 2 OS=Sus scrofa OX=9823 GN=HSD17B2 PE=1 SV=1	HSD17B2	_AVLITGGDSGIGHALSK[3hb (K)]YLDK_	1	1040.08
A0A4X1TXG8	183	K	Small ribosomal subunit protein RACK1 OS=Sus scrofa OX=9823 GN=RACK1 PE=1 SV=1	RACK1	_VWNLANC[Carbamidomethyl (C)]K[3hb (K)]LK_	1	1037.24
P63246	183	K	Small ribosomal subunit protein RACK1 OS=Sus scrofa OX=9823 GN=RACK1 PE=1 SV=3	RACK1	_VWNLANC[Carbamidomethyl (C)]K[3hb (K)]LK_	1	1037.24
A0A287BKR2	464	K	Serine hydroxymethyltransferase OS=Sus scrofa OX=9823 GN=SHMT2 PE=1 SV=3	SHMT2	_TTK[3hb (K)]LQDFK_	1	1037.06
A0A5G2R6D0	442	K	Serine hydroxymethyltransferase OS=Sus scrofa OX=9823 GN=SHMT2 PE=1 SV=1	SHMT2	_TTK[3hb (K)]LQDFK_	1	1037.06
A0A5G2R9A2	437	K	Serine hydroxymethyltransferase OS=Sus scrofa OX=9823 GN=SHMT2 PE=1 SV=1	SHMT2	_TTK[3hb (K)]LQDFK_	1	1037.06
A0A5G2QHU0	98	K	Coatomer subunit alpha OS=Sus scrofa OX=9823 GN=COPA PE=1 SV=1	COPA	_VWNYK[3hb (K)]LR_	1	1034.74
A0A8W4F6G8	81	K	Coatomer subunit alpha OS=Sus scrofa OX=9823 GN=COPA PE=1 SV=1	COPA	_VWNYK[3hb (K)]LR_	1	1034.74
F1RJX8	81	K	Coatomer subunit alpha OS=Sus scrofa OX=9823 GN=COPA PE=1 SV=1	COPA	_VWNYK[3hb (K)]LR_	1	1034.74
Q9TSX9	63	K	Peroxiredoxin-6 OS=Sus scrofa OX=9823 GN=PRDX6 PE=2 SV=3	PRDX6	_LAPEFAK[3hb (K)]R_	1	1031.62
F6QA08	288	K	Protein disulfide-isomerase OS=Sus scrofa OX=9823 GN=PDIA3 PE=1 SV=1	PDIA3	_K[3hb (K)]FLDAGK_	1	1030.67
I3LVF1	302	K	Hydroxyacid oxidase 1 OS=Sus scrofa OX=9823 GN=HAO1 PE=1 SV=1	HAO1	_GTDVLK[3hb (K)]ALALGAK_	1	1029.6
F1SNT1	536	K	Acyl-CoA dehydrogenase family member 11 OS=Sus scrofa OX=9823 GN=ACAD11 PE=1 SV=3	ACAD11	_K[3hb (K)]WWISGAGNPK_	1	1029.23
A0A5G2QJ39	338	K	UDP-glycosyltransferases domain-containing protein OS=Sus scrofa OX=9823 GN=LOC100624891 PE=3 SV=1	LOC100624891	_VVWK[3hb (K)]YSGK_	1	1025.7
A0A8W4FE19	338	K	UDP-glucuronosyltransferase OS=Sus scrofa OX=9823 GN=LOC100624891 PE=3 SV=1	LOC100624891	_VVWK[3hb (K)]YSGK_	1	1025.7
A0A287B1U9	1105	K	proton-translocating NAD(P)(+) transhydrogenase OS=Sus scrofa OX=9823 GN=NNT PE=1 SV=1	NNT	_TC[Carbamidomethyl (C)]DALQAK[3hb (K)]VR_	1	1025.21
A0A4X1STM2	1106	K	proton-translocating NAD(P)(+) transhydrogenase OS=Sus scrofa OX=9823 GN=NNT PE=1 SV=1	NNT	_TC[Carbamidomethyl (C)]DALQAK[3hb (K)]VR_	1	1025.21
F1SMG3	1079	K	proton-translocating NAD(P)(+) transhydrogenase OS=Sus scrofa OX=9823 GN=NNT PE=1 SV=2	NNT	_TC[Carbamidomethyl (C)]DALQAK[3hb (K)]VR_	1	1025.21
A0A8W4FCU2	299	K	Myosin-9 OS=Sus scrofa OX=9823 GN=MYH9 PE=1 SV=1	MYH9	_TDLLLEPYNK[3hb (K)]YR_	1	1024.12
A0A287B310	198	K	Stomatin OS=Sus scrofa OX=9823 GN=STOM PE=1 SV=2	STOM	_DVK[3hb (K)]LPVQLQR_	1	1023.87
K9J6J2	198	K	Erythrocyte band 7 integral membrane protein isoform a OS=Sus scrofa OX=9823 GN=STOM PE=1 SV=1	STOM	_DVK[3hb (K)]LPVQLQR_	1	1023.87
P62936	31	K	Peptidyl-prolyl cis-trans isomerase A OS=Sus scrofa OX=9823 GN=PPIA PE=1 SV=2	PPIA	_VPK[3hb (K)]TAENFR_	1	1022.34
A0A5G2QQB4	192	K	phenylalanine 4-monooxygenase OS=Sus scrofa OX=9823 GN=PAH PE=1 SV=1	PAH	_TWGTVFK[3hb (K)]NLK_	1	1021.63
F1SRJ8	192	K	phenylalanine 4-monooxygenase OS=Sus scrofa OX=9823 GN=PAH PE=1 SV=4	PAH	_TWGTVFK[3hb (K)]NLK_	1	1021.63
I3L5I9	192	K	phenylalanine 4-monooxygenase OS=Sus scrofa OX=9823 GN=PAH PE=1 SV=3	PAH	_TWGTVFK[3hb (K)]NLK_	1	1021.63
A0A287ALU0	65	K	Propionyl-CoA carboxylase alpha chain, mitochondrial OS=Sus scrofa OX=9823 GN=PCCA PE=4 SV=1	PCCA	_TFDK[3hb (K)]ILIANR_	1	1021.61
A0A287AQ80	65	K	Propionyl-CoA carboxylase alpha chain, mitochondrial OS=Sus scrofa OX=9823 GN=PCCA PE=4 SV=1	PCCA	_TFDK[3hb (K)]ILIANR_	1	1021.61
A0A481AGQ0	35	K	Propionyl-CoA carboxylase alpha chain, mitochondrial OS=Sus scrofa OX=9823 GN=PCCA PE=4 SV=1	PCCA	_TFDK[3hb (K)]ILIANR_	1	1021.61
A0A5G2QRU3	39	K	Propionyl-CoA carboxylase alpha chain, mitochondrial OS=Sus scrofa OX=9823 GN=PCCA PE=4 SV=1	PCCA	_TFDK[3hb (K)]ILIANR_	1	1021.61
A0A5G2QVM6	65	K	Propionyl-CoA carboxylase alpha chain, mitochondrial OS=Sus scrofa OX=9823 GN=PCCA PE=4 SV=1	PCCA	_TFDK[3hb (K)]ILIANR_	1	1021.61
A0A900QLZ4	65	K	propionyl-CoA carboxylase OS=Sus scrofa OX=9823 GN=PCCA PE=4 SV=1	PCCA	_TFDK[3hb (K)]ILIANR_	1	1021.61
F1RP22	65	K	Propionyl-CoA carboxylase alpha chain, mitochondrial OS=Sus scrofa OX=9823 GN=PCCA PE=4 SV=3	PCCA	_TFDK[3hb (K)]ILIANR_	1	1021.61
P0DTA4	65	K	Propionyl-CoA carboxylase alpha chain, mitochondrial OS=Sus scrofa OX=9823 GN=PCCA PE=1 SV=1	PCCA	_TFDK[3hb (K)]ILIANR_	1	1021.61
A0A286ZP67	31	K	Heterogeneous nuclear ribonucleoprotein U OS=Sus scrofa OX=9823 GN=HNRNPU PE=1 SV=1	HNRNPU	_GLK[3hb (K)]AELMER_	1	1019.89
A0A286ZVL0	31	K	Heterogeneous nuclear ribonucleoprotein U OS=Sus scrofa OX=9823 GN=HNRNPU PE=4 SV=2	HNRNPU	_GLK[3hb (K)]AELMER_	1	1019.89
F2Z5N5	77	K	60S ribosomal protein L26-like 1 isoform X1 OS=Sus scrofa OX=9823 GN=RPL26L1 PE=1 SV=1	RPL26L1	_K[3hb (K)]YVIYIER_	1	1018.61
I3L7Y1	77	K	Large ribosomal subunit protein uL24 OS=Sus scrofa OX=9823 GN=RPL26 PE=1 SV=1	RPL26	_K[3hb (K)]YVIYIER_	1	1018.61
A0A287AP52	264	K	F-actin-capping protein subunit beta OS=Sus scrofa OX=9823 GN=CAPZB PE=1 SV=1	CAPZB	_STLNEIYFGK[3hb (K)]TK_	1	1017.82
A0A287AXJ3	235	K	F-actin-capping protein subunit beta OS=Sus scrofa OX=9823 GN=CAPZB PE=3 SV=1	CAPZB	_STLNEIYFGK[3hb (K)]TK_	1	1017.82
A0A5G2RIJ3	239	K	F-actin-capping protein subunit beta OS=Sus scrofa OX=9823 GN=CAPZB PE=1 SV=2	CAPZB	_STLNEIYFGK[3hb (K)]TK_	1	1017.82
A0A5K1U188	300	K	F-actin-capping protein subunit beta OS=Sus scrofa OX=9823 GN=CAPZB PE=1 SV=1	CAPZB	_STLNEIYFGK[3hb (K)]TK_	1	1017.82
A0PFK7	235	K	F-actin-capping protein subunit beta OS=Sus scrofa OX=9823 GN=CAPZB PE=1 SV=2	CAPZB	_STLNEIYFGK[3hb (K)]TK_	1	1017.82
A0A5G2R2Y1	57	K	Proteasome subunit alpha type OS=Sus scrofa OX=9823 GN=PSMA3 PE=1 SV=1	PSMA3	_LVLSK[3hb (K)]LYEEGSNK_	1	1015.48
A0A8D0UCW9	77	K	Proteasome subunit alpha type OS=Sus scrofa OX=9823 GN=PSMA3 PE=1 SV=1	PSMA3	_LVLSK[3hb (K)]LYEEGSNK_	1	1015.48
F1SSL6	57	K	Proteasome subunit alpha type OS=Sus scrofa OX=9823 GN=PSMA3 PE=1 SV=1	PSMA3	_LVLSK[3hb (K)]LYEEGSNK_	1	1015.48
I3LSY0	434	K	medium-chain acyl-CoA ligase OS=Sus scrofa OX=9823 GN=ACSM4 PE=1 SV=2	ACSM4	_HFSLFSK[3hb (K)]YVDNPEK_	1	1013.54
F1RPH0	146	K	Phosphoglycerate kinase OS=Sus scrofa OX=9823 GN=PGK1 PE=1 SV=3	PGK1	_ADPAK[3hb (K)]IEAFR_	1	1012.41
K7GKJ8	129	K	Phosphoglycerate kinase OS=Sus scrofa OX=9823 GN=PGK1 PE=1 SV=2	PGK1	_ADPAK[3hb (K)]IEAFR_	1	1012.41
F1RPH0	91	K	Phosphoglycerate kinase OS=Sus scrofa OX=9823 GN=PGK1 PE=1 SV=3	PGK1	_SLLGK[3hb (K)]DVLFLK_	1	1009.3
K7GKJ8	74	K	Phosphoglycerate kinase OS=Sus scrofa OX=9823 GN=PGK1 PE=1 SV=2	PGK1	_SLLGK[3hb (K)]DVLFLK_	1	1009.3
F1SNL7	373	K	Cytosolic non-specific dipeptidase OS=Sus scrofa OX=9823 GN=CNDP2 PE=1 SV=1	CNDP2	_FAELHSPNK[3hb (K)]FK_	1	1008.57
A0A287AZ62	251	K	Cytochrome P450 family 2 subfamily C member 33 OS=Sus scrofa OX=9823 GN=CYP2C33 PE=1 SV=2	CYP2C33	_SFILEK[3hb (K)]VK_	1	1007.22
F1S8V6	251	K	Cytochrome P450 2C8 isoform a OS=Sus scrofa OX=9823 GN=CYP2C33 PE=1 SV=2	CYP2C33	_SFILEK[3hb (K)]VK_	1	1007.22
A0A287AY35	296	K	Electron transfer flavoprotein subunit alpha OS=Sus scrofa OX=9823 GN=ETFA PE=1 SV=2	ETFA	_DSK[3hb (K)]TIVAINK_	1	1005.44
A0A5G2QRE7	306	K	Electron transfer flavoprotein subunit alpha OS=Sus scrofa OX=9823 GN=ETFA PE=1 SV=1	ETFA	_DSK[3hb (K)]TIVAINK_	1	1005.44
A0A287B0Z8	4	K	Indolethylamine N-methyltransferase OS=Sus scrofa OX=9823 GN=INMT PE=1 SV=1	INMT	_[Acetyl (Protein N-term)]MEGK[3hb (K)]LYR_	1	1002.76
A0A287BHE7	96	K	Small ribosomal subunit protein uS11 OS=Sus scrofa OX=9823 GN=RPS14 PE=3 SV=1	RPS14	_ELGITALHIK[3hb (K)]LR_	1	996.899
A0A4X1UE23	213	K	Protein disulfide-isomerase A6 OS=Sus scrofa OX=9823 GN=PDIA6 PE=1 SV=1	PDIA6	_VK[3hb (K)]LAAVDATVNQVLASR_	1	995.947
A0A5G2Q895	239	K	Protein disulfide-isomerase A6 OS=Sus scrofa OX=9823 GN=PDIA6 PE=1 SV=1	PDIA6	_VK[3hb (K)]LAAVDATVNQVLASR_	1	995.947
A0A5G2R6R2	216	K	Protein disulfide-isomerase A6 OS=Sus scrofa OX=9823 GN=PDIA6 PE=1 SV=2	PDIA6	_VK[3hb (K)]LAAVDATVNQVLASR_	1	995.947
A0A5G2RA90	212	K	Protein disulfide-isomerase A6 OS=Sus scrofa OX=9823 GN=PDIA6 PE=1 SV=2	PDIA6	_VK[3hb (K)]LAAVDATVNQVLASR_	1	995.947
A0A8W4FC46	210	K	Protein disulfide-isomerase A6 OS=Sus scrofa OX=9823 GN=PDIA6 PE=1 SV=1	PDIA6	_VK[3hb (K)]LAAVDATVNQVLASR_	1	995.947
A0A287AXP0	113	K	Succinate-semialdehyde dehydrogenase OS=Sus scrofa OX=9823 GN=ALDH5A1 PE=1 SV=1	ALDH5A1	_AAYEAFC[Carbamidomethyl (C)]TWK[3hb (K)]GVSAK_	1	991.527
F1RUE3	113	K	Succinate-semialdehyde dehydrogenase OS=Sus scrofa OX=9823 GN=ALDH5A1 PE=1 SV=4	ALDH5A1	_AAYEAFC[Carbamidomethyl (C)]TWK[3hb (K)]GVSAK_	1	991.527
A0A4X1U1U3	62	K	Estradiol 17-beta-dehydrogenase 11 OS=Sus scrofa OX=9823 GN=HSD17B13 PE=1 SV=1	HSD17B13	_C[Carbamidomethyl (C)]K[3hb (K)]LVLWDINK_	1	989.586
I3L5K3	62	K	Estradiol 17-beta-dehydrogenase 11 OS=Sus scrofa OX=9823 GN=HSD17B11 PE=1 SV=2	HSD17B11	_C[Carbamidomethyl (C)]K[3hb (K)]LVLWDINK_	1	989.586
A0A287B5V1	286	K	Large ribosomal subunit protein uL3 OS=Sus scrofa OX=9823 GN=RPL3 PE=1 SV=1	RPL3	_IYK[3hb (K)]IGQGYLIK_	1	986.23
A0A4X1VVA3	283	K	Large ribosomal subunit protein uL3 OS=Sus scrofa OX=9823 GN=RPL3 PE=1 SV=1	RPL3	_IYK[3hb (K)]IGQGYLIK_	1	986.23
Q29293	286	K	Large ribosomal subunit protein uL3 OS=Sus scrofa OX=9823 GN=RPL3 PE=2 SV=2	RPL3	_IYK[3hb (K)]IGQGYLIK_	1	986.23
A0A286ZIU5	233	K	Serpin domain-containing protein OS=Sus scrofa OX=9823 GN=LOC100153899 PE=1 SV=2	LOC100153899	_GK[3hb (K)]IVDLFK_	1	985.744
A0A287ARJ8	178	K	Serpin domain-containing protein OS=Sus scrofa OX=9823 GN=LOC100153899 PE=1 SV=3	LOC100153899	_GK[3hb (K)]IVDLFK_	1	985.744
A0A287AT48	234	K	Serpin domain-containing protein OS=Sus scrofa OX=9823 GN=LOC100153899 PE=1 SV=2	LOC100153899	_GK[3hb (K)]IVDLFK_	1	985.744
A0A287AVA9	194	K	Serpin domain-containing protein OS=Sus scrofa OX=9823 GN=LOC100153899 PE=1 SV=2	LOC100153899	_GK[3hb (K)]IVDLFK_	1	985.744
F1SCC6	180	K	Serpin domain-containing protein OS=Sus scrofa OX=9823 GN=LOC100153899 PE=1 SV=4	LOC100153899	_GK[3hb (K)]IVDLFK_	1	985.744
A0A287B481	1073	K	aldehyde oxidase OS=Sus scrofa OX=9823 GN=AOX1 PE=1 SV=1	AOX1	_LEPIISK[3hb (K)]NPGGTWK_	1	984.645
A0A8W4FQ33	80	K	IQ motif containing GTPase activating protein 2 OS=Sus scrofa OX=9823 GN=IQGAP2 PE=1 SV=1	IQGAP2	_LAK[3hb (K)]FFAPK_	1	983.7
A0A4X1WA58	393	K	Actin-related protein 2 OS=Sus scrofa OX=9823 GN=ACTR2 PE=1 SV=1	ACTR2	_VLEK[3hb (K)]LGVTVR_	1	978.689
A0A4X1WAK2	333	K	Actin-related protein 2 OS=Sus scrofa OX=9823 GN=ACTR2 PE=1 SV=1	ACTR2	_VLEK[3hb (K)]LGVTVR_	1	978.689
A0A5G2RE71	398	K	Actin-related protein 2 OS=Sus scrofa OX=9823 GN=ACTR2 PE=3 SV=2	ACTR2	_VLEK[3hb (K)]LGVTVR_	1	978.689
A0A8D0NNP7	398	K	Actin-related protein 2 OS=Sus scrofa OX=9823 GN=ACTR2 PE=1 SV=1	ACTR2	_VLEK[3hb (K)]LGVTVR_	1	978.689
A0A8W4FEC9	316	K	Actin-related protein 2 OS=Sus scrofa OX=9823 GN=ACTR2 PE=1 SV=1	ACTR2	_VLEK[3hb (K)]LGVTVR_	1	978.689
A0A287BDL6	206	K	Tropomyosin 3 OS=Sus scrofa OX=9823 GN=TPM3 PE=1 SV=2	TPM3	_LMDQNLK[3hb (K)]C[Carbamidomethyl (C)]LSAAEEK_	1	977.729
A0A5G2RJ89	206	K	Tropomyosin 3 OS=Sus scrofa OX=9823 GN=TPM3 PE=1 SV=1	TPM3	_LMDQNLK[3hb (K)]C[Carbamidomethyl (C)]LSAAEEK_	1	977.729
I3LS94	164	K	Dimethylaniline monooxygenase [N-oxide-forming] 3 OS=Sus scrofa OX=9823 GN=FMO3 PE=1 SV=1	FMO3	_ESFPGLK[3hb (K)]LFK_	1	977.067
A0A287AT18	115	K	Proteasome subunit alpha type OS=Sus scrofa OX=9823 GN=PSMA7 PE=1 SV=1	PSMA7	_YIASLK[3hb (K)]QR_	1	971.08
A0A287BRR7	115	K	Proteasome subunit alpha type OS=Sus scrofa OX=9823 GN=PSMA7 PE=1 SV=2	PSMA7	_YIASLK[3hb (K)]QR_	1	971.08
A0A8D0MLF8	118	K	Large ribosomal subunit protein uL13 OS=Sus scrofa OX=9823 GN=RPL13A PE=1 SV=1	RPL13A	_K[3hb (K)]FAYLGR_	1	970.552
A0A286ZN21	294	K	Periostin OS=Sus scrofa OX=9823 GN=POSTN PE=1 SV=2	POSTN	_IMGDK[3hb (K)]VASEALMK_	1	965.683
A0A4X1SVF9	294	K	Periostin OS=Sus scrofa OX=9823 GN=POSTN PE=1 SV=1	POSTN	_IMGDK[3hb (K)]VASEALMK_	1	965.683
A0A5G2QPN2	294	K	Periostin OS=Sus scrofa OX=9823 GN=POSTN PE=1 SV=1	POSTN	_IMGDK[3hb (K)]VASEALMK_	1	965.683
A0A5G2QYP9	294	K	Periostin OS=Sus scrofa OX=9823 GN=POSTN PE=1 SV=1	POSTN	_IMGDK[3hb (K)]VASEALMK_	1	965.683
A0A8D1XYX0	294	K	Periostin OS=Sus scrofa OX=9823 GN=POSTN PE=1 SV=1	POSTN	_IMGDK[3hb (K)]VASEALMK_	1	965.683
I3LDM1	294	K	Periostin OS=Sus scrofa OX=9823 GN=POSTN PE=1 SV=1	POSTN	_IMGDK[3hb (K)]VASEALMK_	1	965.683
F1RNZ1	193	K	Ubiquinol-cytochrome c reductase, Rieske iron-sulfur polypeptide 1 OS=Sus scrofa OX=9823 GN=UQCRFS1 PE=1 SV=3	UQCRFS1	_NMAFK[3hb (K)]WR_	1	963.956
A0A5S6GID0	55	K	26S proteasome regulatory subunit 8 OS=Sus scrofa OX=9823 GN=PSMC5 PE=1 SV=1	PSMC5	_NELNAK[3hb (K)]VR_	1	963.626
P62197	55	K	26S proteasome regulatory subunit 8 OS=Sus scrofa OX=9823 GN=PSMC5 PE=2 SV=1	PSMC5	_NELNAK[3hb (K)]VR_	1	963.626
F1SGH9	668	K	Acyl-coenzyme A oxidase OS=Sus scrofa OX=9823 GN=ACOX2 PE=1 SV=2	ACOX2	_NPAYEK[3hb (K)]YIR_	1	958.344
A0A287AWR7	43	K	Paraoxonase OS=Sus scrofa OX=9823 GN=PON1 PE=1 SV=1	PON1	_EIKPVELPNC[Carbamidomethyl (C)]K[3hb (K)]LVK_	0.999977	958.336
A0A480SQW7	16	K	Paraoxonase OS=Sus scrofa OX=9823 GN=PON1 PE=1 SV=1	PON1	_EIKPVELPNC[Carbamidomethyl (C)]K[3hb (K)]LVK_	0.999977	958.336
A0A5G2RKR5	42	K	Paraoxonase OS=Sus scrofa OX=9823 GN=PON1 PE=1 SV=1	PON1	_EIKPVELPNC[Carbamidomethyl (C)]K[3hb (K)]LVK_	0.999977	958.336
A0A5G2RLK2	38	K	Paraoxonase OS=Sus scrofa OX=9823 GN=PON1 PE=1 SV=1	PON1	_EIKPVELPNC[Carbamidomethyl (C)]K[3hb (K)]LVK_	0.999977	958.336
I3L5K0	41	K	Paraoxonase OS=Sus scrofa OX=9823 GN=PON1 PE=1 SV=3	PON1	_EIKPVELPNC[Carbamidomethyl (C)]K[3hb (K)]LVK_	0.999977	958.336
A0A8W4F7L2	569	K	Protein disulfide-isomerase A4 OS=Sus scrofa OX=9823 GN=PDIA4 PE=1 SV=1	PDIA4	_GHK[3hb (K)]NLVIAK_	1	946.438
F1SAD9	577	K	Protein disulfide-isomerase OS=Sus scrofa OX=9823 GN=PDIA4 PE=1 SV=1	PDIA4	_GHK[3hb (K)]NLVIAK_	1	946.438
P16549	56	K	Flavin-containing monooxygenase 1 OS=Sus scrofa OX=9823 GN=FMO1 PE=1 SV=3	FMO1	_ASLYK[3hb (K)]SVVSNSC[Carbamidomethyl (C)]K_	1	945.259
A0A287AJ96	925	K	Catenin alpha 1 OS=Sus scrofa OX=9823 GN=CTNNA1 PE=1 SV=1	CTNNA1	_ASYVASTK[3hb (K)]YQK_	1	944.721
A0A5G2QLP3	891	K	Catenin alpha 1 OS=Sus scrofa OX=9823 GN=CTNNA1 PE=1 SV=2	CTNNA1	_ASYVASTK[3hb (K)]YQK_	1	944.721
A0A5G2QP27	865	K	Catenin alpha 1 OS=Sus scrofa OX=9823 GN=CTNNA1 PE=1 SV=2	CTNNA1	_ASYVASTK[3hb (K)]YQK_	1	944.721
A0A8D1G1G9	842	K	Catenin alpha 1 OS=Sus scrofa OX=9823 GN=CTNNA1 PE=1 SV=1	CTNNA1	_ASYVASTK[3hb (K)]YQK_	1	944.721
A0A8W4F9C3	797	K	Catenin alpha 1 OS=Sus scrofa OX=9823 GN=CTNNA1 PE=1 SV=1	CTNNA1	_ASYVASTK[3hb (K)]YQK_	1	944.721
F1RGJ2	1026	K	Catenin alpha 1 OS=Sus scrofa OX=9823 GN=CTNNA1 PE=1 SV=3	CTNNA1	_ASYVASTK[3hb (K)]YQK_	1	944.721
A0A5S6GB93	82	K	Membrane-associated progesterone receptor component 1 OS=Sus scrofa OX=9823 GN=PGRMC1 PE=1 SV=2	PGRMC1	_K[3hb (K)]FYGPEGPYGVFAGR_	1	943.186
Q95250	104	K	Membrane-associated progesterone receptor component 1 OS=Sus scrofa OX=9823 GN=PGRMC1 PE=1 SV=3	PGRMC1	_K[3hb (K)]FYGPEGPYGVFAGR_	1	943.186
A0A287ANN7	17	K	Elongation factor 1-delta OS=Sus scrofa OX=9823 GN=EEF1D PE=1 SV=2	EEF1D	_FK[3hb (K)]YDDAER_	1	941.755
A0A287BF97	377	K	Elongation factor 1-delta OS=Sus scrofa OX=9823 GN=EEF1D PE=1 SV=3	EEF1D	_FK[3hb (K)]YDDAER_	1	941.755
A0A5G2QUG9	17	K	Elongation factor 1-delta OS=Sus scrofa OX=9823 GN=EEF1D PE=1 SV=2	EEF1D	_FK[3hb (K)]YDDAER_	1	941.755
F1SEV8	374	K	Elongation factor 1-delta OS=Sus scrofa OX=9823 GN=EEF1D PE=1 SV=5	EEF1D	_FK[3hb (K)]YDDAER_	1	941.755
I3LT08	374	K	Elongation factor 1-delta OS=Sus scrofa OX=9823 GN=EEF1D PE=1 SV=3	EEF1D	_FK[3hb (K)]YDDAER_	1	941.755
A0A8W4FL80	39	K	10 kDa heat shock protein, mitochondrial OS=Sus scrofa OX=9823 GN=HSPE1 PE=1 SV=1	HSPE1	_SQGK[3hb (K)]VLQATVVAVGSGSK_	1	939.587
F1SMZ6	40	K	10 kDa heat shock protein, mitochondrial OS=Sus scrofa OX=9823 GN=HSPE1 PE=1 SV=1	HSPE1	_SQGK[3hb (K)]VLQATVVAVGSGSK_	1	939.587
Q6PLK3	73	K	Amine oxidase [flavin-containing] B OS=Sus scrofa OX=9823 GN=MAOB PE=2 SV=3	MAOB	_LSK[3hb (K)]ELGLETYK_	1	937.354
A0A8W4FAS4	477	K	Fibrinogen alpha chain OS=Sus scrofa OX=9823 GN=FGA PE=1 SV=1	FGA	_SEVHTSK[3hb (K)]LVTSK_	1	936.959
F1RX36	498	K	Fibrinogen alpha chain OS=Sus scrofa OX=9823 GN=FGA PE=1 SV=4	FGA	_SEVHTSK[3hb (K)]LVTSK_	1	936.959
A0A286ZW98	291	K	Sulfotransferase OS=Sus scrofa OX=9823 GN=SULT1E1 PE=3 SV=1	SULT1E1	_GSTLK[3hb (K)]LR_	1	935.341
A0A8W4FCU2	8	K	Myosin-9 OS=Sus scrofa OX=9823 GN=MYH9 PE=1 SV=1	MYH9	_[Acetyl (Protein N-term)]AQQAADK[3hb (K)]YLYVDK_	1	934.669
A0A2C9F3C3	178	K	3-hydroxyacyl-CoA dehydrogenase OS=Sus scrofa OX=9823 GN=HADH PE=1 SV=1	HADH	_TLGK[3hb (K)]HPVSC[Carbamidomethyl (C)]K_	1	934.462
P00348	206	K	Hydroxyacyl-coenzyme A dehydrogenase, mitochondrial OS=Sus scrofa OX=9823 GN=HADH PE=1 SV=2	HADH	_TLGK[3hb (K)]HPVSC[Carbamidomethyl (C)]K_	1	934.462
A0A286ZJV6	244	K	Annexin OS=Sus scrofa OX=9823 GN=ANXA2 PE=1 SV=1	ANXA2	_K[3hb (K)]LMVALAK_	1	934.167
A0A5G2QCF9	160	K	Annexin OS=Sus scrofa OX=9823 GN=ANXA2 PE=1 SV=1	ANXA2	_K[3hb (K)]LMVALAK_	1	934.167
F1S073	197	K	Annexin OS=Sus scrofa OX=9823 GN=ANXA2 PE=1 SV=4	ANXA2	_K[3hb (K)]LMVALAK_	1	934.167
K7GKR6	169	K	Annexin OS=Sus scrofa OX=9823 GN=ANXA2 PE=1 SV=1	ANXA2	_K[3hb (K)]LMVALAK_	1	934.167
P19620	169	K	Annexin A2 OS=Sus scrofa OX=9823 GN=ANXA2 PE=1 SV=4	ANXA2	_K[3hb (K)]LMVALAK_	1	934.167
Q865F1	37	K	Microsomal triglyceride transfer protein large subunit OS=Sus scrofa OX=9823 GN=MTTP PE=2 SV=1	MTTP	_LK[3hb (K)]YSTEVFLDR_	1	932.898
F2Z5B1	289	K	Serpin family B member 1 OS=Sus scrofa OX=9823 GN=SERPINB1 PE=1 SV=2	SERPINB1	_IEQHLTLEK[3hb (K)]LR_	1	931.755
M3TYG7	254	K	Leukocyte elastase inhibitor OS=Sus scrofa OX=9823 GN=SERPINB1 PE=1 SV=1	SERPINB1	_IEQHLTLEK[3hb (K)]LR_	1	931.755
Q9N1F5	143	K	Glutathione S-transferase omega-1 OS=Sus scrofa OX=9823 GN=GSTO1 PE=1 SV=2	GSTO1	_ENEADC[Carbamidomethyl (C)]SGLK[3hb (K)]EELR_	1	931.149
Q29228	368	K	4-trimethylaminobutyraldehyde dehydrogenase OS=Sus scrofa OX=9823 GN=ALDH9A1 PE=2 SV=2	ALDH9A1	_LK[3hb (K)]EGYYMR_	1	929.086
A0A5G2REY8	101	K	Ubiquinol-cytochrome c reductase core protein 2 OS=Sus scrofa OX=9823 GN=UQCRC2 PE=1 SV=1	UQCRC2	_GIEAVGGK[3hb (K)]LSVTSTR_	1	927.573
F1RPD2	109	K	Cytochrome b-c1 complex subunit 2, mitochondrial OS=Sus scrofa OX=9823 GN=UQCRC2 PE=1 SV=3	UQCRC2	_GIEAVGGK[3hb (K)]LSVTSTR_	1	927.573
A0A287AZV4	244	K	S-(hydroxymethyl)glutathione dehydrogenase OS=Sus scrofa OX=9823 GN=ADH5 PE=1 SV=2	ADH5	_IIGVDINK[3hb (K)]DK_	1	921.947
A0A5G2QES7	240	K	S-(hydroxymethyl)glutathione dehydrogenase OS=Sus scrofa OX=9823 GN=ADH5 PE=1 SV=2	ADH5	_IIGVDINK[3hb (K)]DK_	1	921.947
F1S0C1	237	K	S-(hydroxymethyl)glutathione dehydrogenase OS=Sus scrofa OX=9823 GN=ADH5 PE=1 SV=2	ADH5	_IIGVDINK[3hb (K)]DK_	1	921.947
A0A287A4K6	151	K	Electron transfer flavoprotein-ubiquinone oxidoreductase OS=Sus scrofa OX=9823 GN=ETFDH PE=1 SV=2	ETFDH	_FGILTEK[3hb (K)]YR_	1	916.006
A0A287BPI1	151	K	Electron transfer flavoprotein-ubiquinone oxidoreductase OS=Sus scrofa OX=9823 GN=ETFDH PE=1 SV=2	ETFDH	_FGILTEK[3hb (K)]YR_	1	916.006
A0A5G2QM65	142	K	Electron transfer flavoprotein-ubiquinone oxidoreductase OS=Sus scrofa OX=9823 GN=ETFDH PE=1 SV=1	ETFDH	_FGILTEK[3hb (K)]YR_	1	916.006
A0A8W4FDI2	214	K	Electron transfer flavoprotein-ubiquinone oxidoreductase OS=Sus scrofa OX=9823 GN=ETFDH PE=1 SV=1	ETFDH	_FGILTEK[3hb (K)]YR_	1	916.006
A0A8W4FK45	153	K	Electron transfer flavoprotein-ubiquinone oxidoreductase OS=Sus scrofa OX=9823 GN=ETFDH PE=1 SV=1	ETFDH	_FGILTEK[3hb (K)]YR_	1	916.006
F1RW89	151	K	Electron transfer flavoprotein-ubiquinone oxidoreductase OS=Sus scrofa OX=9823 GN=ETFDH PE=1 SV=4	ETFDH	_FGILTEK[3hb (K)]YR_	1	916.006
P55931	153	K	Electron transfer flavoprotein-ubiquinone oxidoreductase, mitochondrial OS=Sus scrofa OX=9823 GN=ETFDH PE=1 SV=2	ETFDH	_FGILTEK[3hb (K)]YR_	1	916.006
Q2YGT9	235	K	Large ribosomal subunit protein eL6 OS=Sus scrofa OX=9823 GN=RPL6 PE=1 SV=3	RPL6	_EK[3hb (K)]YEISEQR_	1	914.952
A0A286ZJV6	302	K	Annexin OS=Sus scrofa OX=9823 GN=ANXA2 PE=1 SV=1	ANXA2	_SVC[Carbamidomethyl (C)]HLQK[3hb (K)]VFER_	1	914.895
A0A5G2QCF9	218	K	Annexin OS=Sus scrofa OX=9823 GN=ANXA2 PE=1 SV=1	ANXA2	_SVC[Carbamidomethyl (C)]HLQK[3hb (K)]VFER_	1	914.895
F1S073	255	K	Annexin OS=Sus scrofa OX=9823 GN=ANXA2 PE=1 SV=4	ANXA2	_SVC[Carbamidomethyl (C)]HLQK[3hb (K)]VFER_	1	914.895
K7GKR6	227	K	Annexin OS=Sus scrofa OX=9823 GN=ANXA2 PE=1 SV=1	ANXA2	_SVC[Carbamidomethyl (C)]HLQK[3hb (K)]VFER_	1	914.895
P19620	227	K	Annexin A2 OS=Sus scrofa OX=9823 GN=ANXA2 PE=1 SV=4	ANXA2	_SVC[Carbamidomethyl (C)]HLQK[3hb (K)]VFER_	1	914.895
A0A5G2R0Y0	262	K	Transitional endoplasmic reticulum ATPase OS=Sus scrofa OX=9823 GN=VCP PE=1 SV=1	VCP	_GILLYGPPGTGK[3hb (K)]TLIAR_	1	914.695
F1SIH8	251	K	Transitional endoplasmic reticulum ATPase OS=Sus scrofa OX=9823 GN=VCP PE=1 SV=3	VCP	_GILLYGPPGTGK[3hb (K)]TLIAR_	1	914.695
P03974	251	K	Transitional endoplasmic reticulum ATPase OS=Sus scrofa OX=9823 GN=VCP PE=1 SV=5	VCP	_GILLYGPPGTGK[3hb (K)]TLIAR_	1	914.695
A0A286ZJQ0	24	K	Histone H3 OS=Sus scrofa OX=9823 GN=H3C15 PE=1 SV=1	H3C15	_QLATK[3hb (K)]AAR_	1	912.619
F1RVA0	24	K	Histone H3 OS=Sus scrofa OX=9823 GN=HIST1H3E PE=2 SV=2	HIST1H3E	_QLATK[3hb (K)]AAR_	1	912.619
Q71LE2	24	K	Histone H3.3 OS=Sus scrofa OX=9823 GN=H3-3A PE=2 SV=3	H3-3A	_QLATK[3hb (K)]AAR_	1	912.619
A0A4X1SUR0	59	K	Sodium/potassium-transporting ATPase subunit alpha OS=Sus scrofa OX=9823 GN=ATP1A1 PE=1 SV=1	ATP1A1	_K[3hb (K)]YGTDLSR_	1	911.083
A0A5G2QZU7	52	K	Sodium/potassium-transporting ATPase subunit alpha OS=Sus scrofa OX=9823 GN=ATP1A1 PE=1 SV=1	ATP1A1	_K[3hb (K)]YGTDLSR_	1	911.083
A0A8D0IS20	52	K	Sodium/potassium-transporting ATPase subunit alpha OS=Sus scrofa OX=9823 GN=ATP1A1 PE=1 SV=1	ATP1A1	_K[3hb (K)]YGTDLSR_	1	911.083
F1SAX3	52	K	Sodium/potassium-transporting ATPase subunit alpha OS=Sus scrofa OX=9823 GN=ATP1A1 PE=1 SV=4	ATP1A1	_K[3hb (K)]YGTDLSR_	1	911.083
F1SFI7	57	K	Alpha-2-HS-glycoprotein OS=Sus scrofa OX=9823 GN=AHSG PE=1 SV=3	AHSG	_GYK[3hb (K)]HTLNQVDSVK_	1	910.536
P29700	54	K	Alpha-2-HS-glycoprotein (Fragment) OS=Sus scrofa OX=9823 GN=AHSG PE=1 SV=1	AHSG	_GYK[3hb (K)]HTLNQVDSVK_	1	910.536
I3LM80	319	K	24-dehydrocholesterol reductase OS=Sus scrofa OX=9823 GN=DHCR24 PE=4 SV=2	DHCR24	_ISLLK[3hb (K)]LTQGETLR_	1	908.981
A0A286ZIE8	166	K	ADP/ATP translocase OS=Sus scrofa OX=9823 GN=SLC25A4 PE=1 SV=1	SLC25A4	_IFK[3hb (K)]SDGLR_	1	908.722
A0A286ZN24	488	K	Inter-alpha-trypsin inhibitor heavy chain 4 OS=Sus scrofa OX=9823 GN=ITIH4 PE=1 SV=2	ITIH4	_GSELVVAGK[3hb (K)]LR_	1	908.168
A0A286ZT99	573	K	Inter-alpha-trypsin inhibitor heavy chain 4 OS=Sus scrofa OX=9823 GN=ITIH4 PE=1 SV=2	ITIH4	_GSELVVAGK[3hb (K)]LR_	1	908.168
A0A287BGD6	496	K	Inter-alpha-trypsin inhibitor heavy chain 4 OS=Sus scrofa OX=9823 GN=ITIH4 PE=1 SV=2	ITIH4	_GSELVVAGK[3hb (K)]LR_	1	908.168
A0A5G2QEW1	496	K	Inter-alpha-trypsin inhibitor heavy chain 4 OS=Sus scrofa OX=9823 GN=ITIH4 PE=1 SV=1	ITIH4	_GSELVVAGK[3hb (K)]LR_	1	908.168
A0A5G2QN24	503	K	Inter-alpha-trypsin inhibitor heavy chain 4 OS=Sus scrofa OX=9823 GN=ITIH4 PE=1 SV=1	ITIH4	_GSELVVAGK[3hb (K)]LR_	1	908.168
A0A5G2QU18	503	K	Inter-alpha-trypsin inhibitor heavy chain 4 OS=Sus scrofa OX=9823 GN=ITIH4 PE=1 SV=2	ITIH4	_GSELVVAGK[3hb (K)]LR_	1	908.168
A0A5G2R7M3	573	K	Inter-alpha-trypsin inhibitor heavy chain 4 OS=Sus scrofa OX=9823 GN=ITIH4 PE=1 SV=2	ITIH4	_GSELVVAGK[3hb (K)]LR_	1	908.168
A0A8W4FCE0	573	K	Inter-alpha-trypsin inhibitor heavy chain 4 OS=Sus scrofa OX=9823 GN=ITIH4 PE=1 SV=1	ITIH4	_GSELVVAGK[3hb (K)]LR_	1	908.168
F1SH92	496	K	Inter-alpha-trypsin inhibitor heavy chain 4 OS=Sus scrofa OX=9823 GN=ITIH4 PE=1 SV=5	ITIH4	_GSELVVAGK[3hb (K)]LR_	1	908.168
P79263	492	K	Inter-alpha-trypsin inhibitor heavy chain H4 OS=Sus scrofa OX=9823 GN=ITIH4 PE=1 SV=1	ITIH4	_GSELVVAGK[3hb (K)]LR_	1	908.168
A0A4X1U8F0	145	K	ATP synthase subunit f, mitochondrial OS=Sus scrofa OX=9823 GN=ATP5MF PE=1 SV=1	ATP5MF	_YYNK[3hb (K)]YVNVK_	1	907.457
A0A8W4F8G4	47	K	ATP synthase subunit f, mitochondrial OS=Sus scrofa OX=9823 GN=ATP5MF PE=1 SV=1	ATP5MF	_YYNK[3hb (K)]YVNVK_	1	907.457
Q95339	48	K	ATP synthase subunit f, mitochondrial OS=Sus scrofa OX=9823 GN=ATP5MF PE=1 SV=4	ATP5MF	_YYNK[3hb (K)]YVNVK_	1	907.457
I3LIE3	1901	K	Myosin heavy chain 14 OS=Sus scrofa OX=9823 GN=MYH14 PE=1 SV=3	MYH14	_ILSGK[3hb (K)]LVR_	1	903.718
I3LV99	1868	K	Myosin heavy chain 14 OS=Sus scrofa OX=9823 GN=MYH14 PE=1 SV=2	MYH14	_ILSGK[3hb (K)]LVR_	1	903.718
A0A5G2RDZ7	270	K	F-actin-capping protein subunit alpha OS=Sus scrofa OX=9823 GN=CAPZA2 PE=1 SV=1	CAPZA2	_ILSYK[3hb (K)]IGK_	1	902.769
A0A5G2REB0	271	K	F-actin-capping protein subunit alpha OS=Sus scrofa OX=9823 GN=CAPZA2 PE=1 SV=1	CAPZA2	_ILSYK[3hb (K)]IGK_	1	902.769
A0A5S8KXS2	290	K	F-actin-capping protein subunit alpha OS=Sus scrofa OX=9823 GN=CAPZA2 PE=1 SV=2	CAPZA2	_ILSYK[3hb (K)]IGK_	1	902.769
A0A8D0MDT2	257	K	F-actin-capping protein subunit alpha OS=Sus scrofa OX=9823 GN=CAPZA2 PE=1 SV=1	CAPZA2	_ILSYK[3hb (K)]IGK_	1	902.769
Q29221	278	K	F-actin-capping protein subunit alpha-2 OS=Sus scrofa OX=9823 GN=CAPZA2 PE=2 SV=3	CAPZA2	_ILSYK[3hb (K)]IGK_	1	902.769
F1RXC2	126	K	Carbonic anhydrase OS=Sus scrofa OX=9823 GN=CA2 PE=1 SV=2	CA2	_YAAELHLVHWNTK[3hb (K)]YK_	1	899.397
A0A5G2RBD3	371	K	Keratin 18 OS=Sus scrofa OX=9823 GN=KRT18 PE=1 SV=2	KRT18	_VK[3hb (K)]LEAEINTYR_	1	899.047
A0A287BQ72	321	K	Transaldolase OS=Sus scrofa OX=9823 GN=TALDO1 PE=1 SV=1	TALDO1	_FAADAVK[3hb (K)]LER_	1	898.663
Q29593	321	K	Transaldolase OS=Sus scrofa OX=9823 GN=TALDO1 PE=2 SV=2	TALDO1	_FAADAVK[3hb (K)]LER_	1	898.663
A0A5G2QR28	360	K	3-hydroxyisobutyrate dehydrogenase, mitochondrial OS=Sus scrofa OX=9823 GN=HIBADH PE=1 SV=2	HIBADH	_LMC[Carbamidomethyl (C)]AK[3hb (K)]GYANK_	1	897.485
F1SHU0	316	K	3-hydroxyisobutyrate dehydrogenase, mitochondrial OS=Sus scrofa OX=9823 GN=HIBADH PE=1 SV=5	HIBADH	_LMC[Carbamidomethyl (C)]AK[3hb (K)]GYANK_	1	897.485
A0A287AJ96	246	K	Catenin alpha 1 OS=Sus scrofa OX=9823 GN=CTNNA1 PE=1 SV=1	CTNNA1	_VVEDGILK[3hb (K)]LR_	1	897.027
A0A5G2QLP3	163	K	Catenin alpha 1 OS=Sus scrofa OX=9823 GN=CTNNA1 PE=1 SV=2	CTNNA1	_VVEDGILK[3hb (K)]LR_	1	897.027
A0A5G2QP27	163	K	Catenin alpha 1 OS=Sus scrofa OX=9823 GN=CTNNA1 PE=1 SV=2	CTNNA1	_VVEDGILK[3hb (K)]LR_	1	897.027
A0A8D1G1G9	163	K	Catenin alpha 1 OS=Sus scrofa OX=9823 GN=CTNNA1 PE=1 SV=1	CTNNA1	_VVEDGILK[3hb (K)]LR_	1	897.027
A0A8W4F9C3	163	K	Catenin alpha 1 OS=Sus scrofa OX=9823 GN=CTNNA1 PE=1 SV=1	CTNNA1	_VVEDGILK[3hb (K)]LR_	1	897.027
F1RGJ2	347	K	Catenin alpha 1 OS=Sus scrofa OX=9823 GN=CTNNA1 PE=1 SV=3	CTNNA1	_VVEDGILK[3hb (K)]LR_	1	897.027
Q95342	106	K	Large ribosomal subunit protein eL18 OS=Sus scrofa OX=9823 GN=RPL18 PE=1 SV=4	RPL18	_LK[3hb (K)]VC[Carbamidomethyl (C)]ALR_	1	895.883
A0A287ACH8	227	K	Synthesis of cytochrome C oxidase 1 OS=Sus scrofa OX=9823 GN=SCO1 PE=1 SV=1	SCO1	_EFSPK[3hb (K)]LIGLTGTK_	1	895.852
F1SS60	227	K	Synthesis of cytochrome C oxidase 1 OS=Sus scrofa OX=9823 GN=SCO1 PE=1 SV=2	SCO1	_EFSPK[3hb (K)]LIGLTGTK_	1	895.852
F1S814	485	K	Phosphoglucomutase-1 OS=Sus scrofa OX=9823 GN=PGM1 PE=1 SV=5	PGM1	_SFVGK[3hb (K)]QFPVGDK_	1	895.733
A0A8W4FHI3	120	K	Cytidine/uridine monophosphate kinase 1 OS=Sus scrofa OX=9823 GN=CMPK1 PE=1 SV=1	CMPK1	_NK[3hb (K)]FLIDGFPR_	1	894.755
F1S6D8	120	K	Cytidine/uridine monophosphate kinase 1 OS=Sus scrofa OX=9823 GN=CMPK1 PE=1 SV=3	CMPK1	_NK[3hb (K)]FLIDGFPR_	1	894.755
Q29561	88	K	UMP-CMP kinase OS=Sus scrofa OX=9823 GN=CMPK1 PE=1 SV=1	CMPK1	_NK[3hb (K)]FLIDGFPR_	1	894.755
A0A5G2QBU4	121	K	EF-hand domain-containing protein OS=Sus scrofa OX=9823 GN=NUCB2 PE=1 SV=1	NUCB2	_AK[3hb (K)]LDSLQDTGIDHHALLK_	1	887.856
F1S9A4	172	K	EF-hand domain-containing protein OS=Sus scrofa OX=9823 GN=NUCB2 PE=3 SV=2	NUCB2	_AK[3hb (K)]LDSLQDTGIDHHALLK_	1	887.856
A0A4X1VA11	16	K	Annexin OS=Sus scrofa OX=9823 GN=ANXA5 PE=1 SV=1	ANXA5	_SELTGK[3hb (K)]FEK_	1	887.803
A0A5G2R3B5	14	K	Annexin OS=Sus scrofa OX=9823 GN=ANXA5 PE=1 SV=2	ANXA5	_SELTGK[3hb (K)]FEK_	1	887.803
F2Z5C1	76	K	Annexin OS=Sus scrofa OX=9823 GN=ANXA5 PE=1 SV=4	ANXA5	_SELTGK[3hb (K)]FEK_	1	887.803
A0A286ZIC1	194	K	Gelsolin OS=Sus scrofa OX=9823 GN=GSN PE=3 SV=1	GSN	_ATQVSK[3hb (K)]GIR_	1	887.024
A0A286ZSM7	205	K	Gelsolin OS=Sus scrofa OX=9823 GN=GSN PE=3 SV=1	GSN	_ATQVSK[3hb (K)]GIR_	1	887.024
A0A287A6P1	243	K	Gelsolin OS=Sus scrofa OX=9823 GN=GSN PE=3 SV=2	GSN	_ATQVSK[3hb (K)]GIR_	1	887.024
A0A287BJC6	211	K	Gelsolin OS=Sus scrofa OX=9823 GN=GSN PE=3 SV=1	GSN	_ATQVSK[3hb (K)]GIR_	1	887.024
A0A8W4F768	202	K	Gelsolin OS=Sus scrofa OX=9823 GN=GSN PE=3 SV=1	GSN	_ATQVSK[3hb (K)]GIR_	1	887.024
P20305	235	K	Gelsolin (Fragment) OS=Sus scrofa OX=9823 GN=GSN PE=1 SV=1	GSN	_ATQVSK[3hb (K)]GIR_	1	887.024
F1RWZ4	74	K	Enoyl-CoA delta isomerase 2 OS=Sus scrofa OX=9823 GN=ECI2 PE=1 SV=3	ECI2	_AMNQVK[3hb (K)]LLK_	1	886.873
F1SLA0	444	K	ATP synthase subunit beta OS=Sus scrofa OX=9823 GN=ATP5F1B PE=1 SV=3	ATP5F1B	_ADK[3hb (K)]LAEEHS_	1	886.42
K7GLT8	564	K	ATP synthase subunit beta OS=Sus scrofa OX=9823 GN=ATP5F1B PE=1 SV=2	ATP5F1B	_ADK[3hb (K)]LAEEHS_	1	886.42
A0A287B4J2	454	K	Adenosylhomocysteinase OS=Sus scrofa OX=9823 GN=AHCY PE=3 SV=1	AHCY	_LNVK[3hb (K)]LTK_	1	883.518
Q710C4	405	K	Adenosylhomocysteinase OS=Sus scrofa OX=9823 GN=AHCY PE=3 SV=3	AHCY	_LNVK[3hb (K)]LTK_	1	883.518
A0A5G2R726	239	K	Alcohol dehydrogenase 4 (class II), pi polypeptide OS=Sus scrofa OX=9823 GN=ADH4 PE=1 SV=1	ADH4	_AK[3hb (K)]ALGATDC[Carbamidomethyl (C)]LNPR_	1	878.651
F1S0Y8	239	K	Alcohol dehydrogenase 4 (class II), pi polypeptide OS=Sus scrofa OX=9823 GN=ADH4 PE=1 SV=3	ADH4	_AK[3hb (K)]ALGATDC[Carbamidomethyl (C)]LNPR_	1	878.651
A0A287AGU2	172	K	ATP synthase subunit alpha OS=Sus scrofa OX=9823 GN=ATP5F1A PE=1 SV=1	ATP5F1A	_VGLK[3hb (K)]APGIIPR_	1	874.555
A0A287BBS4	177	K	ATP synthase subunit alpha OS=Sus scrofa OX=9823 GN=ATP5F1A PE=1 SV=2	ATP5F1A	_VGLK[3hb (K)]APGIIPR_	1	874.555
F1RPS8	161	K	ATP synthase subunit alpha OS=Sus scrofa OX=9823 GN=ATP5F1A PE=1 SV=3	ATP5F1A	_VGLK[3hb (K)]APGIIPR_	1	874.555
P80021	175	K	ATP synthase subunit alpha, mitochondrial OS=Sus scrofa OX=9823 GN=ATP5F1A PE=1 SV=2	ATP5F1A	_VGLK[3hb (K)]APGIIPR_	1	874.555
A0A286ZYU8	621	K	10-formyltetrahydrofolate dehydrogenase OS=Sus scrofa OX=9823 GN=ALDH1L1 PE=1 SV=1	ALDH1L1	_IGFTGSTEVGK[3hb (K)]HIMK_	1	874.24
A0A287AGE2	50	K	Nipsnap homolog 1 OS=Sus scrofa OX=9823 GN=NIPSNAP1 PE=1 SV=2	NIPSNAP1	_SLFVHK[3hb (K)]VDPR_	1	872.475
A0A8W4F715	44	K	Nipsnap homolog 1 OS=Sus scrofa OX=9823 GN=NIPSNAP1 PE=1 SV=1	NIPSNAP1	_SLFVHK[3hb (K)]VDPR_	1	872.475
A0A287BQ72	314	K	Transaldolase OS=Sus scrofa OX=9823 GN=TALDO1 PE=1 SV=1	TALDO1	_K[3hb (K)]FAADAVK_	1	872.019
Q29593	314	K	Transaldolase OS=Sus scrofa OX=9823 GN=TALDO1 PE=2 SV=2	TALDO1	_K[3hb (K)]FAADAVK_	1	872.019
A0A286ZW70	67	K	Peptidyl-prolyl cis-trans isomerase OS=Sus scrofa OX=9823 GN=PPIB PE=1 SV=1	PPIB	_VVIGLFGK[3hb (K)]TVPK_	1	869.203
A0A8D0V226	67	K	Peptidyl-prolyl cis-trans isomerase OS=Sus scrofa OX=9823 GN=PPIB PE=1 SV=1	PPIB	_VVIGLFGK[3hb (K)]TVPK_	1	869.203
A0A5G2QZ85	100	K	Interleukin enhancer binding factor 3 OS=Sus scrofa OX=9823 GN=ILF3 PE=1 SV=2	ILF3	_VGLVAK[3hb (K)]GLLLK_	1	866.645
A0A8D0TNM4	100	K	Interleukin enhancer binding factor 3 OS=Sus scrofa OX=9823 GN=ILF3 PE=1 SV=1	ILF3	_VGLVAK[3hb (K)]GLLLK_	1	866.645
K7GL83	100	K	Interleukin enhancer binding factor 3 OS=Sus scrofa OX=9823 GN=ILF3 PE=1 SV=4	ILF3	_VGLVAK[3hb (K)]GLLLK_	1	866.645
K7GP99	100	K	Interleukin enhancer binding factor 3 OS=Sus scrofa OX=9823 GN=ILF3 PE=1 SV=2	ILF3	_VGLVAK[3hb (K)]GLLLK_	1	866.645
I3LCA2	467	K	T-complex protein 1 subunit theta OS=Sus scrofa OX=9823 GN=CCT8 PE=1 SV=2	CCT8	_ANEVISK[3hb (K)]LYAVHQEGNK_	1	865.153
A0A287AGU2	431	K	ATP synthase subunit alpha OS=Sus scrofa OX=9823 GN=ATP5F1A PE=1 SV=1	ATP5F1A	_QVAGTMK[3hb (K)]LELAQYR_	1	864.26
A0A287BBS4	436	K	ATP synthase subunit alpha OS=Sus scrofa OX=9823 GN=ATP5F1A PE=1 SV=2	ATP5F1A	_QVAGTMK[3hb (K)]LELAQYR_	1	864.26
F1RPS8	420	K	ATP synthase subunit alpha OS=Sus scrofa OX=9823 GN=ATP5F1A PE=1 SV=3	ATP5F1A	_QVAGTMK[3hb (K)]LELAQYR_	1	864.26
P80021	434	K	ATP synthase subunit alpha, mitochondrial OS=Sus scrofa OX=9823 GN=ATP5F1A PE=1 SV=2	ATP5F1A	_QVAGTMK[3hb (K)]LELAQYR_	1	864.26
A0A287AK29	57	K	Aldo-keto reductase family 1 member C3 OS=Sus scrofa OX=9823 GN=AKR1C3 PE=1 SV=2	AKR1C3	_AIQMK[3hb (K)]IADGTVK_	1	864.083
A0A480SLU2	70	K	Aldo-keto reductase family 1 member C3 OS=Sus scrofa OX=9823 GN=AKR1C3 PE=1 SV=1	AKR1C3	_AIQMK[3hb (K)]IADGTVK_	1	864.083
[truncated: 2,984 more rows]
